# Supplementary material for: Life History-Dependent Brain Transcriptomic Signatures in Nothobranchids: Insights into Aging, Neurogenesis, and Life History Evolution
Source: Integr Org Biol. 2025 Apr 17;7(1):obaf016. doi: 10.1093/iob/obaf016 (PMC12015474; doi:10.1093/iob/obaf016)
Supplement: obaf016_Supplemental_File [file obaf016_supplemental_file.xlsx]

## Sheet: Supp. Table1
Differentially expressed genes in Annuals vs. Non-annuals. Ranked by log2 fold change (highest to lowest)
Gene ID	baseMean	log2FoldChange	lfcSE	stat	pvalue	padj
LOC107373972	78.5444	8.23336	0.7642	9.46527	2.92805e-21	1.41444e-19
LOC107378340	40.0627	7.7892	0.627243	10.8239	2.6534e-27	2.16792e-25
LOC107395172	1104.46	7.19497	0.429536	14.4225	3.73669e-47	9.89178e-45
syce3	29.3647	7.14522	0.719593	8.53986	1.34383e-17	4.64814e-16
LOC107394361	23.8953	7.04135	0.74605	8.09778	5.59708e-16	1.62939e-14
LOC107396068	18.0506	6.96517	0.58199	10.2496	1.18824e-24	7.70958e-23
LOC107384330	25.727	6.93895	1.07273	5.53632	3.08899e-08	3.60757e-07
LOC107395171	18.6676	6.86951	0.687752	8.53435	1.40947e-17	4.84985e-16
LOC107377189	117.364	6.85638	0.71691	8.16892	3.1116e-16	9.28988e-15
LOC107375917	192.602	6.73531	0.768937	7.45876	8.73419e-14	2.0245e-12
LOC107392596	38.4635	6.69419	0.59515	9.56766	1.09349e-21	5.4548e-20
LOC107396520	12.3839	6.6739	0.566701	10.0122	1.34772e-23	7.98735e-22
LOC107390417	747.594	6.62703	0.225825	24.9177	4.78383e-137	2.37445e-133
LOC107376418	10.4249	6.62647	1.78395	3.15394	0.00161082	0.00839403
neurl1b	12.3019	6.59762	0.614212	9.11349	7.97727e-20	3.42815e-18
LOC107395832	29.6524	6.58591	1.52541	3.66191	0.000250343	0.00154453
psenen	60.3688	6.58548	0.409877	13.6272	2.75971e-42	5.47912e-40
LOC107389330	54.6266	6.58063	0.489076	11.4105	3.70387e-30	3.73282e-28
LOC107372748	19.9145	6.57605	0.672072	8.29681	1.06944e-16	3.30726e-15
LOC107385408	10.0207	6.55141	1.38676	4.00316	6.25017e-05	0.000436786
LOC107372751	11.3426	6.54872	1.13706	4.8799	1.0614e-06	1.00348e-05
LOC107395284	26.0714	6.51948	0.517232	10.6712	1.38819e-26	1.07661e-24
LOC107396805	26.8502	6.49386	0.525025	10.464	1.26404e-25	8.96291e-24
LOC107390574	242.137	6.39728	0.70013	7.70897	1.26838e-14	3.24098e-13
LOC107392070	1115.52	6.39352	0.222793	24.2086	1.80545e-129	5.97423e-126
znf414	22.5077	6.36612	0.51629	10.3936	2.65081e-25	1.79622e-23
LOC107382248	11.5011	6.36017	1.37098	3.90975	9.2392e-05	0.000623081
LOC107373896	290.209	6.32872	0.3106	17.1562	5.64911e-66	3.03128e-63
LOC107392081	12.6753	6.31617	0.656927	8.09249	5.84557e-16	1.69675e-14
unc93a	12.7441	6.30331	0.565293	9.38154	6.50184e-21	3.05171e-19
LOC107388999	8.36461	6.29989	0.627858	8.44123	3.14016e-17	1.03238e-15
LOC107373416	27.2414	6.28692	1.04631	5.05293	4.35076e-07	4.38255e-06
LOC107373493	57.2257	6.28677	0.479244	11.0315	2.69441e-28	2.2861e-26
LOC107396862	193.261	6.27057	0.269606	19.5491	4.19754e-85	5.95271e-82
spo11	13.2307	6.26713	0.938191	5.61413	1.97552e-08	2.37854e-07
arl2bp	10.8729	6.26098	0.55192	9.53214	1.54079e-21	7.57201e-20
mrpl27	46.4423	6.25487	0.438041	11.9963	3.71538e-33	4.44369e-31
LOC107395235	264.303	6.23047	0.215456	24.2763	3.48848e-130	1.3852e-126
tmem25	116.135	6.22989	0.344187	15.1949	3.82081e-52	1.2643e-49
ubb	424.084	6.22122	0.273445	19.0943	2.81873e-81	3.4977e-78
LOC107394546	83.4968	6.21923	0.438802	11.8943	1.26757e-32	1.43807e-30
LOC107386022	162.114	6.20703	0.260241	20.0085	4.64669e-89	7.09657e-86
LOC107380176	10.4664	6.19508	0.577256	8.99962	2.26507e-19	9.25325e-18
dpm2	29.411	6.18163	0.488472	10.6078	2.74042e-26	2.08461e-24
LOC107395519	37.0993	6.16149	0.426594	12.0993	1.06511e-33	1.31346e-31
LOC107374242	20.1983	6.14977	0.560355	9.19019	3.9213e-20	1.74169e-18
wls	35.9963	6.13715	0.488305	10.5204	6.96085e-26	5.04183e-24
LOC107376116	29.2501	6.13395	0.74512	6.8901	5.57547e-12	1.04794e-10
cstf1	26.0852	6.12884	0.467164	10.9787	4.84089e-28	4.08983e-26
LOC107387104	45.149	6.11416	0.585994	8.72732	2.60768e-18	9.75006e-17
LOC107381453	8.37155	6.11183	0.689104	7.41808	1.18829e-13	2.74011e-12
LOC107382646	17.166	6.10554	1.58835	3.21438	0.00130727	0.00692859
LOC107373305	279.092	6.10086	0.246483	20.6946	3.87785e-95	7.69909e-92
LOC107373013	14.1709	6.0826	1.03816	4.89575	9.79314e-07	9.31193e-06
LOC107393766	33.3048	6.07332	0.440107	11.5275	9.59214e-31	9.91888e-29
LOC107394837	10.721	6.04127	0.998135	5.05069	4.40218e-07	4.42985e-06
LOC107374463	22.1135	6.04	0.567288	8.88437	6.42858e-19	2.5324e-17
rab3d	38.1623	6.01805	0.514416	9.75486	1.75848e-22	9.4105e-21
ampd3	11.8148	6.01388	0.582732	8.60408	7.6932e-18	2.71298e-16
LOC107374006	10.6502	6.01305	0.576165	8.70072	3.29798e-18	1.22161e-16
ntpcr	10.2139	6.00005	0.560638	8.91851	4.72601e-19	1.8766e-17
wdr45b	29.0958	5.98783	0.467337	10.6729	1.36354e-26	1.06164e-24
LOC107378177	8.52793	5.96766	1.07591	4.61719	3.88977e-06	3.36064e-05
mthfs	10.2303	5.96077	0.625881	7.92606	2.26212e-15	6.19479e-14
lage3	8.79791	5.96019	0.596673	8.31308	9.32484e-17	2.91552e-15
LOC107389424	8.74034	5.95916	1.07586	4.60951	4.03624e-06	3.47207e-05
LOC107382362	108.881	5.95818	0.279164	17.7608	1.42147e-70	9.40728e-68
LOC107372868	7.5248	5.95763	0.707843	7.00386	2.48998e-12	4.91413e-11
rqcd1	8.86786	5.95686	0.715329	6.92949	4.22363e-12	8.07862e-11
cptp	7.87907	5.9558	0.604682	8.19572	2.49101e-16	7.4595e-15
dhps	36.3126	5.94123	0.389526	12.6852	7.14057e-37	1.01992e-34
LOC107393711	9.65005	5.92108	0.570554	8.6251	6.40376e-18	2.29495e-16
LOC107388179	8.34504	5.89886	0.589194	8.31452	9.21282e-17	2.88959e-15
LOC107373572	7.14511	5.88057	0.575706	8.47754	2.3e-17	7.71353e-16
LOC107382440	7.27456	5.87806	1.10293	4.42281	9.7427e-06	7.87588e-05
LOC107379809	12.1721	5.87113	0.599186	8.12957	4.30802e-16	1.26901e-14
LOC107374669	18.1792	5.8688	0.529316	9.19827	3.63742e-20	1.62286e-18
LOC107374385	10.6654	5.86824	0.67169	7.24774	4.23768e-13	9.13517e-12
LOC107372608	10.6559	5.85399	0.82531	5.88141	4.06791e-09	5.40592e-08
gpr12	78.1605	5.85169	0.633517	7.65834	1.8835e-14	4.72756e-13
LOC107389239	19.8931	5.84889	0.499488	9.70772	2.79522e-22	1.47205e-20
LOC107373956	61.0273	5.84154	0.829813	5.83449	5.39553e-09	7.01985e-08
LOC107384909	17.4992	5.84016	0.574875	8.41949	3.78132e-17	1.23073e-15
LOC107385758	7.34566	5.83174	0.668843	7.22404	5.0467e-13	1.07971e-11
LOC107378213	7.3224	5.825	0.622893	7.74612	9.47422e-15	2.4592e-13
asf1b	21.3848	5.8193	0.479197	10.057	8.55369e-24	5.13066e-22
LOC107397314	5.85183	5.80752	0.584682	8.22245	1.99385e-16	6.01608e-15
LOC107373968	111.231	5.80305	0.42696	11.2494	2.33127e-29	2.18326e-27
LOC107381771	19.0151	5.80168	0.483691	9.92716	3.17166e-23	1.8043e-21
LOC107384955	25.8879	5.7967	0.468645	10.2352	1.37856e-24	8.85756e-23
LOC107373777	13.5965	5.79584	1.10742	4.33065	1.48667e-05	0.000116436
paqr3	20.1361	5.79538	0.53125	9.0266	1.77092e-19	7.30974e-18
LOC107392522	442.423	5.79463	0.176083	27.2293	2.9192e-163	2.89789e-159
LOC107387685	204.84	5.78227	0.271568	17.6098	2.0701e-69	1.3258e-66
rax2	64.498	5.77461	0.877999	5.43806	5.38632e-08	6.08305e-07
ier3ip1	8.8181	5.75558	0.577104	8.24042	1.71607e-16	5.2176e-15
LOC107383813	17.4334	5.74662	0.56151	8.45332	2.83132e-17	9.40019e-16
LOC107381525	47.1101	5.74451	0.71287	6.6555	2.82337e-11	4.87436e-10
LOC107372787	27.004	5.72154	0.727491	6.49016	8.57428e-11	1.39536e-09
bambi	16.4964	5.71663	0.547276	8.61837	6.79131e-18	2.42073e-16
LOC107393788	11.0019	5.71207	0.781026	6.03317	1.60769e-09	2.23367e-08
edem2	19.5655	5.69266	0.463622	10.1217	4.42542e-24	2.69516e-22
tsta3	12.4175	5.68571	0.585328	8.00527	1.19203e-15	3.3522e-14
LOC107396913	6.76479	5.68318	0.753626	6.2142	5.15872e-10	7.64337e-09
LOC107396354	9.32547	5.67965	0.626449	7.47013	8.0115e-14	1.86253e-12
rfc4	10.8442	5.67785	0.572615	8.16928	3.10247e-16	9.27656e-15
fbxl7	7.10275	5.67498	0.572764	8.16214	3.2915e-16	9.81223e-15
LOC107396744	8.04341	5.67351	0.585309	7.98469	1.40878e-15	3.93942e-14
LOC107380828	23.1437	5.66975	0.450393	10.3682	3.46088e-25	2.32136e-23
LOC107372353	13.814	5.66493	0.744144	6.26885	3.63718e-10	5.4748e-09
ankrd9	12.1306	5.65858	0.572578	8.13616	4.08022e-16	1.20369e-14
wnt16	5.38565	5.65053	0.715287	6.50162	7.94582e-11	1.30162e-09
LOC107372335	6.09156	5.64816	1.44243	3.22246	0.00127095	0.00675415
LOC107372648	6.51831	5.63755	0.751604	6.17021	6.82004e-10	9.90527e-09
sf3b5	44.7279	5.60648	0.367715	12.5273	5.29263e-36	7.34824e-34
nudt22	9.11215	5.58234	0.60047	7.63127	2.32456e-14	5.77621e-13
fam188a	26.7968	5.57921	0.428646	10.683	1.22293e-26	9.55904e-25
LOC107396221	10.4915	5.57804	0.568026	8.05955	7.65757e-16	2.20019e-14
LOC107392436	30.5606	5.56325	0.450179	10.1365	3.80366e-24	2.33802e-22
LOC107376526	15.0642	5.55732	0.513642	8.87257	7.14796e-19	2.80466e-17
LOC107395745	15.7031	5.55414	0.566022	8.04587	8.56323e-16	2.44625e-14
LOC107382572	10.8233	5.55311	0.813115	5.59959	2.14857e-08	2.57129e-07
yipf3	104.762	5.54083	0.328165	13.837	1.52389e-43	3.28862e-41
LOC107372551	7.49291	5.52516	0.614662	7.36203	1.81141e-13	4.08215e-12
csgr12h17orf62	12.4986	5.5248	0.551632	8.20256	2.35316e-16	7.07874e-15
LOC107373597	24.305	5.52283	0.451886	10.0088	1.39448e-23	8.19112e-22
fpgs	18.6906	5.52091	0.44458	10.169	2.72798e-24	1.68727e-22
LOC107389340	6.45076	5.51076	0.617116	7.30942	2.68299e-13	5.94509e-12
rpp25l	28.2513	5.4928	0.401544	11.1888	4.62552e-29	4.21262e-27
eef1e1	38.7601	5.48606	0.334416	13.4146	4.96406e-41	8.95967e-39
wdr77	22.7929	5.48494	0.519629	8.63104	6.0796e-18	2.19064e-16
LOC107384897	113.243	5.48481	0.562126	7.9783	1.48366e-15	4.13715e-14
mrpl9	29.986	5.48438	0.499934	8.96994	2.96671e-19	1.19717e-17
csgr11h21orf91	28.1227	5.48077	0.432365	10.3634	3.63821e-25	2.43209e-23
LOC107391469	70.3762	5.47816	0.347265	12.8955	4.77115e-38	7.51797e-36
sdhd	41.335	5.46729	0.32319	13.8225	1.86493e-43	3.98133e-41
LOC107393895	4165.04	5.4664	0.283371	15.7617	5.71168e-56	2.26799e-53
LOC107380863	23.8038	5.46613	0.486115	9.18741	4.02423e-20	1.78342e-18
faap24	16.2619	5.45502	0.568752	7.83298	4.76442e-15	1.26124e-13
LOC107394810	78.3638	5.44951	0.36253	12.2735	1.25702e-34	1.57956e-32
LOC107378019	6.29383	5.44736	0.607534	7.32035	2.47329e-13	5.49886e-12
eif6	27.5627	5.4463	0.395974	11.2288	2.94572e-29	2.73292e-27
LOC107384122	33.4267	5.44481	0.457588	9.71356	2.63947e-22	1.39372e-20
mrps30	37.4638	5.4363	0.340174	13.0413	7.12596e-39	1.20922e-36
LOC107392955	25.64	5.43122	1.09536	4.04544	5.22257e-05	0.000370185
tmem245	45.9065	5.42642	0.315792	14.0169	1.22892e-44	2.7726e-42
prmt6	26.2963	5.42308	0.441198	10.0251	1.18183e-23	7.04626e-22
tmem179b	5.95503	5.4111	0.780873	5.64894	1.61442e-08	1.96884e-07
clrn1	5.66657	5.40772	0.61548	7.16143	7.98384e-13	1.6703e-11
LOC107396733	34.7665	5.40145	0.357579	12.309	8.1011e-35	1.03102e-32
LOC107386983	474.204	5.39632	0.564989	7.78124	7.1818e-15	1.87615e-13
LOC107374510	5.34227	5.39433	0.915732	4.7987	1.59698e-06	1.46315e-05
dynlt3	13.1406	5.39348	0.535335	8.20696	2.26858e-16	6.83464e-15
romo1	119.647	5.38938	0.324328	13.5338	9.88468e-42	1.90534e-39
atp6v1f	121.213	5.37802	0.293969	14.8928	3.67091e-50	1.04118e-47
lin7b	54.4166	5.3667	0.297675	14.6694	1.01265e-48	2.83172e-46
pex11g	15.2152	5.36409	0.596316	7.31841	2.50919e-13	5.57242e-12
mrpl28	144.013	5.35594	0.228586	19.0561	5.85194e-81	6.83438e-78
afg3l2	66.7053	5.35588	0.305753	14.2464	4.71966e-46	1.14273e-43
pycrl	31.1761	5.33681	0.595708	7.28009	3.33603e-13	7.30249e-12
LOC107386378	76.7554	5.33549	0.915692	4.73466	2.19422e-06	1.97212e-05
LOC107396801	6.52846	5.33478	1.14176	3.79657	0.000146712	0.000953463
adpgk	4.85005	5.33458	0.658041	6.58709	4.48531e-11	7.54673e-10
snrpd1	119.271	5.33071	0.239959	18.0477	8.22183e-73	6.52945e-70
cmtm4	36.9865	5.32412	0.461573	9.36824	7.37555e-21	3.44551e-19
LOC107373158	44.2255	5.32262	0.420625	10.2767	8.97833e-25	5.86367e-23
paqr5	4.946	5.31339	1.28455	3.35791	0.00078535	0.00436875
fopnl	7.63775	5.31119	0.591211	7.29214	3.0508e-13	6.72259e-12
LOC107385053	43.5989	5.30871	0.630113	6.838	8.0305e-12	1.46947e-10
gsg2	10.9463	5.305	0.644736	6.67716	2.43616e-11	4.23533e-10
LOC107376301	11.1492	5.30086	0.553206	7.77444	7.57849e-15	1.97458e-13
clpp	16.2105	5.29742	0.527606	8.14513	3.78875e-16	1.12104e-14
LOC107374012	20.7161	5.29426	0.452187	9.49664	2.16763e-21	1.05223e-19
mrpl45	66.1484	5.29186	0.429937	9.98255	1.81744e-23	1.05507e-21
LOC107379423	27.5672	5.29067	0.371552	11.548	7.55933e-31	7.8991e-29
nenf	10.9965	5.2852	0.52914	8.09843	5.56713e-16	1.62305e-14
LOC107389357	13.3899	5.28092	0.697687	6.13587	8.46929e-10	1.22379e-08
fam35a	9.19372	5.27982	0.711329	6.01665	1.78064e-09	2.46361e-08
trappc1	45.5006	5.27673	0.397896	10.7483	6.03351e-27	4.84977e-25
LOC107388743	8.225	5.26694	1.05399	4.04838	5.15725e-05	0.000365816
LOC107396641	4.71606	5.26144	0.619738	6.87619	6.14754e-12	1.14928e-10
shpk	14.0874	5.25717	0.567776	7.49796	6.48165e-14	1.52472e-12
LOC107382420	30.283	5.25688	0.562687	7.56528	3.87029e-14	9.43989e-13
cgrrf1	6.9779	5.25295	0.795002	5.34961	8.81428e-08	9.67913e-07
xkr8	4.72341	5.2518	0.646633	6.5753	4.85552e-11	8.13515e-10
LOC107394272	460.416	5.25097	0.235795	18.0283	1.16858e-72	8.92342e-70
LOC107392516	93.6538	5.24959	0.342177	12.4193	2.05338e-35	2.77332e-33
itga8	10.2163	5.24895	0.681281	6.2367	4.46888e-10	6.65604e-09
LOC107391809	52.7744	5.24168	0.263771	16.0809	3.47278e-58	1.56701e-55
LOC107391821	6.85282	5.23923	0.715774	5.92259	3.16918e-09	4.26582e-08
LOC107387597	16.1714	5.23586	0.668705	6.33443	2.38224e-10	3.66075e-09
chtop	89.4763	5.233	0.246414	17.1784	3.8548e-66	2.12592e-63
LOC107372881	12.9782	5.23298	0.514698	8.22421	1.96482e-16	5.93753e-15
csgr17h19orf70	35.0662	5.2254	0.456301	9.26012	2.04208e-20	9.23543e-19
LOC107373921	5.18235	5.22214	0.641208	6.58466	4.55914e-11	7.66445e-10
spata6	50.6424	5.21975	0.496303	8.50236	1.85772e-17	6.29405e-16
csgr04h20orf27	56.3944	5.21187	0.282757	14.8958	3.5116e-50	1.01042e-47
LOC107391347	47.5929	5.19851	0.616594	6.8092	9.81428e-12	1.7811e-10
esd	35.3516	5.19205	0.406086	10.3231	5.54288e-25	3.68055e-23
LOC107391219	35.7869	5.18495	0.352118	11.8851	1.41487e-32	1.59607e-30
ap4s1	21.6039	5.18177	0.497609	8.40373	4.32521e-17	1.40315e-15
aamdc	27.709	5.17515	0.468839	8.90531	5.32371e-19	2.10972e-17
olah	8.58811	5.17082	0.590907	7.05834	1.68501e-12	3.40327e-11
LOC107392780	6.61033	5.15184	1.59207	2.60782	0.00911212	0.0406544
arl5b	79.8262	5.15094	0.25262	16.4316	1.13645e-60	5.37216e-58
cbr1	15.1762	5.14874	0.607073	6.83401	8.25726e-12	1.5068e-10
LOC107374518	16.094	5.1429	0.477297	8.67993	3.96029e-18	1.45069e-16
hspb7	11.4817	5.14019	0.581126	7.12442	1.0452e-12	2.15711e-11
LOC107377840	40.267	5.13723	0.318156	13.0038	1.16432e-38	1.91045e-36
LOC107374602	7.43505	5.13552	0.602587	6.86294	6.74564e-12	1.25166e-10
plpp6	56.0405	5.13336	0.286974	14.4033	4.93477e-47	1.28914e-44
gpr180	21.0277	5.13242	0.43553	9.48826	2.34928e-21	1.13763e-19
hint3	48.5319	5.12904	0.34108	12.1058	9.83989e-34	1.22101e-31
xrcc3	37.811	5.12669	0.651047	6.33853	2.31963e-10	3.57285e-09
LOC107372890	25.9811	5.1118	1.0423	3.94494	7.98183e-05	0.000546076
cenpu	6.6047	5.11111	0.611934	6.71823	1.83951e-11	3.24061e-10
sft2d1	47.7066	5.10753	0.270542	15.1826	4.61092e-52	1.4531e-49
LOC107379602	5.56056	5.10512	0.91503	4.48632	7.24633e-06	5.96965e-05
mgst3	90.3956	5.10489	0.359019	11.4336	2.8394e-30	2.87619e-28
echdc1	6.42793	5.09764	0.648554	6.31811	2.64785e-10	4.05322e-09
tmem206	20.3228	5.09738	0.497431	8.23708	1.76465e-16	5.3571e-15
LOC107372912	9.9805	5.08553	0.866778	4.71347	2.43534e-06	2.17407e-05
LOC107395377	6.28922	5.08436	0.599925	6.80812	9.88811e-12	1.79286e-10
mettl24	6.43395	5.07742	0.614412	6.6363	3.21661e-11	5.51491e-10
LOC107373343	4.08095	5.07486	0.716681	5.68574	1.30248e-08	1.60918e-07
LOC107378317	58.9458	5.07203	0.40187	10.1327	3.95601e-24	2.42416e-22
LOC107388275	18.2377	5.06822	0.474413	8.57528	9.88487e-18	3.46127e-16
LOC107372934	62.3921	5.06693	0.367949	11.053	2.12091e-28	1.81502e-26
triap1	10.2616	5.06554	0.52049	7.81099	5.67391e-15	1.49205e-13
snapin	62.0353	5.06199	0.312118	13.0143	1.01493e-38	1.6792e-36
pcbd1	22.8809	5.06123	0.526772	7.70966	1.26154e-14	3.23183e-13
LOC107373868	18.6759	5.05263	0.488223	8.30078	1.03432e-16	3.2187e-15
LOC107393092	4.5672	5.04121	0.782611	5.16375	2.42053e-07	2.51083e-06
cops8	47.5847	5.03252	0.293731	13.7286	6.84281e-43	1.3863e-40
LOC107395201	7.01677	5.03192	0.635101	6.34847	2.17469e-10	3.36788e-09
LOC107373609	75.4388	5.02958	0.29864	13.4931	1.71743e-41	3.12825e-39
eci2	18.4899	5.02796	0.409779	9.82961	8.39458e-23	4.59135e-21
LOC107374528	5.44992	5.02758	0.86357	4.66387	3.10323e-06	2.72617e-05
LOC107373978	9.11465	5.02722	0.637268	6.31951	2.62389e-10	4.02276e-09
smim20	40.9294	5.02682	0.387948	10.3798	3.06407e-25	2.06217e-23
haus7	3.90033	5.02374	0.881553	4.56438	5.00976e-06	4.25604e-05
tuba4a	74.3824	5.02338	0.799381	5.03312	4.82551e-07	4.81435e-06
ppp2r4	19.9081	5.01518	0.385226	10.4229	1.94866e-25	1.35275e-23
inip	6.68474	5.0115	0.673394	5.95714	2.56688e-09	3.48345e-08
nsun4	4.79388	5.00817	0.862618	4.64652	3.37577e-06	2.94604e-05
klhl21	19.3393	5.00754	0.433756	9.23916	2.48436e-20	1.11847e-18
dph7	11.7172	5.00648	0.529984	7.55962	4.04241e-14	9.77564e-13
LOC107378962	210.108	5.00327	0.177599	22.5411	1.64224e-112	4.65786e-109
LOC107382190	4.57157	5.00048	0.947904	4.22034	2.43933e-05	0.000183657
ufsp1	6.71712	4.99925	0.603526	6.62647	3.43819e-11	5.86947e-10
ncoa4	202.472	4.99776	0.26141	15.2931	8.50312e-53	3.01466e-50
zdhhc16	8.50691	4.9929	0.583919	6.83811	8.02426e-12	1.46947e-10
vma21	90.606	4.98565	0.285241	13.9729	2.28143e-44	5.03283e-42
LOC107383050	11.4448	4.98243	0.637651	6.24548	4.22507e-10	6.31661e-09
csgr03h7orf55	35.5067	4.97483	0.308221	12.8961	4.73742e-38	7.51797e-36
rmi2	4.20825	4.97234	0.716562	5.54361	2.96301e-08	3.46861e-07
LOC107377133	3.35148	4.96996	1.07659	3.68753	0.000226444	0.00141111
LOC107384348	21.3179	4.96968	0.46881	8.46758	2.50553e-17	8.37453e-16
LOC107374311	12.8544	4.96348	0.521044	7.6068	2.80962e-14	6.94671e-13
LOC107391870	31.8847	4.96236	0.343225	11.5445	7.8725e-31	8.18328e-29
tmem205	17.0028	4.96047	0.415918	9.52223	1.69504e-21	8.28901e-20
hus1	5.93524	4.95853	0.629373	6.28964	3.18196e-10	4.82618e-09
LOC107392599	3.28066	4.94047	0.688132	5.72633	1.02625e-08	1.28793e-07
LOC107382580	4.83803	4.93955	0.643266	6.12429	9.10884e-10	1.30764e-08
tbp	31.4418	4.93641	0.311275	12.6461	1.17615e-36	1.66794e-34
LOC107394100	4.93787	4.92992	1.04872	3.74736	0.000178709	0.00113976
LOC107385604	4.28787	4.92858	0.697834	5.62968	1.80545e-08	2.1857e-07
LOC107376657	6.6256	4.92476	0.69168	5.67424	1.39302e-08	1.71251e-07
mrpl34	47.9006	4.92409	0.363128	10.8064	3.21128e-27	2.60231e-25
LOC107387169	8.5589	4.92314	0.618448	6.34352	2.2457e-10	3.46434e-09
LOC107396761	12.5576	4.91409	0.567614	6.89568	5.36079e-12	1.01172e-10
LOC107393393	13.5326	4.91139	0.533922	7.32577	2.37525e-13	5.29273e-12
LOC107376452	26.2377	4.90514	0.368708	10.5914	3.2663e-26	2.41726e-24
cthrc1	5.78657	4.90511	0.64107	6.09155	1.11824e-09	1.58243e-08
LOC107372904	5.52048	4.90103	0.995913	3.91705	8.96408e-05	0.000606588
mmadhc	12.5872	4.90093	0.474219	8.22602	1.93536e-16	5.8574e-15
sri	33.6081	4.90088	0.417364	9.34646	9.06327e-21	4.18897e-19
LOC107388259	12.078	4.90087	0.5396	7.22919	4.85889e-13	1.04178e-11
acan	36.4729	4.89848	0.505687	7.70928	1.26527e-14	3.2372e-13
LOC107387097	22.0702	4.89831	0.490441	7.94857	1.88683e-15	5.21017e-14
LOC107386181	21.1079	4.89749	0.404901	9.62579	6.22259e-22	3.15968e-20
LOC107395705	5.62711	4.89476	0.587219	6.63255	3.29934e-11	5.64699e-10
tomm7	54.7834	4.88717	0.273645	14.2052	8.50793e-46	2.03514e-43
LOC107394898	447.959	4.88396	0.146388	26.5319	4.15479e-155	2.74964e-151
acbd4	10.4933	4.88214	0.557793	6.95982	3.40705e-12	6.59938e-11
LOC107382359	14.72	4.88079	0.636709	6.09507	1.09387e-09	1.55459e-08
ftsj2	7.21216	4.87928	0.552794	7.01758	2.25743e-12	4.49539e-11
LOC107377790	26.7485	4.87736	0.505766	7.66631	1.77019e-14	4.46008e-13
LOC107374316	83.5906	4.86685	0.361897	10.6849	1.19715e-26	9.39454e-25
LOC107372765	4.57979	4.8633	0.636991	6.06492	1.32018e-09	1.85498e-08
LOC107376160	10.1581	4.86285	0.804683	4.80046	1.58299e-06	1.45167e-05
LOC107372866	12.7552	4.85905	0.561195	6.87649	6.13472e-12	1.14904e-10
fam96b	25.8461	4.85849	0.342898	11.2526	2.24915e-29	2.11634e-27
scyl1	772.761	4.85428	0.560625	6.87497	6.20033e-12	1.15806e-10
ppib	503.247	4.85028	0.205526	18.7337	2.62785e-78	2.89852e-75
csgr08h21orf62	22.6405	4.84454	0.360951	10.6512	1.72198e-26	1.31607e-24
oxsm	3.35056	4.83957	0.711479	5.39661	6.79108e-08	7.54927e-07
ankrd22	13.535	4.83868	0.54321	7.06665	1.58716e-12	3.21874e-11
LOC107393561	331.295	4.83867	0.206705	18.5708	5.53959e-77	5.23729e-74
LOC107386021	38.9384	4.83847	0.283904	13.5203	1.18687e-41	2.26578e-39
LOC107378551	7.49694	4.83559	0.913229	4.20004	2.66873e-05	0.000199868
LOC107380526	4.65283	4.8294	0.648759	5.90265	3.57712e-09	4.78251e-08
LOC107374560	35.647	4.82702	0.469593	8.14965	3.64965e-16	1.08311e-14
LOC107382520	5.33776	4.82635	0.634893	6.02677	1.67268e-09	2.32072e-08
LOC107389461	33.2498	4.82559	0.419806	9.11276	8.03153e-20	3.43659e-18
LOC107395881	3.02733	4.8255	0.872126	4.3864	1.15242e-05	9.21845e-05
LOC107394753	4.13798	4.8234	0.637772	5.99492	2.03582e-09	2.79717e-08
fbxo2	5.37122	4.82162	0.618744	6.17641	6.55745e-10	9.57292e-09
LOC107384984	51.8345	4.81772	0.452819	8.43099	3.42745e-17	1.12477e-15
higd2a	47.9207	4.81769	0.319187	11.9607	5.71025e-33	6.74829e-31
LOC107389500	5.27473	4.81719	0.708028	5.3913	6.99485e-08	7.77144e-07
LOC107387994	5.29102	4.81581	0.856169	4.45684	8.31761e-06	6.793e-05
LOC107377578	42.5999	4.81106	0.307929	12.3764	3.50713e-35	4.64204e-33
pln	9.42972	4.80969	0.545569	6.98296	2.89031e-12	5.65362e-11
LOC107376444	46.1656	4.80708	0.296862	12.8244	1.19727e-37	1.78727e-35
LOC107395464	9.44399	4.80209	0.554889	6.85198	7.28371e-12	1.34397e-10
LOC107387931	64.2552	4.80199	0.239133	15.899	6.43587e-57	2.77778e-54
LOC107383530	8.93572	4.79481	0.632788	5.99696	2.01045e-09	2.76615e-08
bloc1s1	36.8663	4.78781	0.280653	13.4964	1.64101e-41	3.01672e-39
LOC107389312	87.1272	4.78777	0.2218	17.0774	2.18489e-65	1.14155e-62
LOC107389047	3.87918	4.78562	0.611794	6.18773	6.10372e-10	8.93023e-09
LOC107394624	5.09309	4.77609	0.887083	4.25675	2.07419e-05	0.000158206
LOC107374604	5.02918	4.77174	0.573901	6.57212	4.9605e-11	8.30403e-10
slc30a6	26.7798	4.76831	0.305634	12.3295	6.28374e-35	8.20772e-33
LOC107379837	2.88116	4.76474	0.664275	5.66744	1.44949e-08	1.78083e-07
LOC107372763	19.0551	4.75453	0.432085	8.68934	3.64547e-18	1.3428e-16
LOC107383022	45.236	4.75361	0.345147	10.8754	1.50997e-27	1.25435e-25
atox1	141.837	4.75349	0.200407	18.7293	2.85684e-78	2.98525e-75
LOC107395551	3.13018	4.75284	0.743355	5.04852	4.45257e-07	4.47149e-06
mtfp1	9.01438	4.75119	0.513344	7.30737	2.72415e-13	6.02958e-12
LOC107390413	107.879	4.74565	0.345724	10.8342	2.3697e-27	1.94413e-25
LOC107382812	31.1859	4.743	0.331695	11.2845	1.56594e-29	1.50194e-27
LOC107390953	43.6259	4.74251	0.400144	9.3529	8.52786e-21	3.96516e-19
LOC107381236	86.5164	4.74089	0.380956	9.81974	9.25841e-23	5.03607e-21
LOC107391353	6.43265	4.7404	0.668457	5.59556	2.19907e-08	2.62697e-07
slc38a7	19.2361	4.73918	0.47771	7.8273	4.98446e-15	1.31423e-13
LOC107396144	49.0199	4.73817	0.267177	13.9914	1.75984e-44	3.92583e-42
rpl7l1	31.7269	4.73781	0.337363	11.0795	1.57792e-28	1.35619e-26
slc52a3	8.13942	4.73289	0.544915	6.85041	7.36369e-12	1.35746e-10
LOC107387950	20.4458	4.73164	0.46938	7.95015	1.86285e-15	5.15111e-14
commd1	11.8873	4.73013	0.608972	6.12529	9.05197e-10	1.30136e-08
LOC107389546	190.907	4.72366	0.260298	14.3053	2.0262e-46	5.02852e-44
igsf11	20.8352	4.72128	0.408696	9.10525	8.60696e-20	3.67489e-18
LOC107389554	3.34211	4.72071	0.912076	4.07939	4.51536e-05	0.000324224
LOC107393970	3.24571	4.71922	0.97329	3.82129	0.000132756	0.000870455
LOC107374290	4.25153	4.71407	0.750797	4.94684	7.54288e-07	7.29096e-06
LOC107373407	5.0156	4.70768	0.714623	5.1883	2.1222e-07	2.21992e-06
ndufaf1	27.5412	4.70724	0.362155	10.2366	1.35899e-24	8.7602e-23
asb13	20.1	4.70323	0.419005	8.83815	9.73197e-19	3.78119e-17
pqlc3	13.3472	4.70035	0.512019	7.22698	4.93852e-13	1.05771e-11
LOC107386063	3.27967	4.69725	0.847439	4.36285	1.28381e-05	0.000101914
LOC107391814	115.01	4.69476	0.224149	16.4835	4.82026e-61	2.33418e-58
LOC107379641	16.3314	4.6906	0.484916	7.61081	2.72389e-14	6.74317e-13
LOC107377280	3.64569	4.68601	0.635357	5.80149	6.57295e-09	8.4795e-08
tmem9	57.5959	4.68571	0.28998	12.7102	5.18823e-37	7.46428e-35
haus2	5.77329	4.6855	0.879613	4.18991	2.79062e-05	0.000208058
LOC107395342	10.5904	4.68501	0.657865	5.60147	2.12543e-08	2.54667e-07
smug1	3.48572	4.68492	0.628232	5.86555	4.47656e-09	5.90134e-08
oraov1	20.4824	4.68479	0.431296	8.54353	1.30178e-17	4.51844e-16
LOC107377949	313.768	4.6847	0.242444	15.1982	3.63556e-52	1.2234e-49
napepld	12.4956	4.68299	0.466929	7.88768	3.07864e-15	8.3048e-14
LOC107396703	892.918	4.6804	0.245772	14.9749	1.07174e-50	3.12917e-48
hddc3	6.5027	4.68031	0.650612	5.65668	1.54327e-08	1.88671e-07
LOC107396333	4.1903	4.68031	0.804993	4.57185	4.83444e-06	4.11414e-05
LOC107390365	1869.09	4.67907	0.167226	22.0006	2.8442e-107	7.05859e-104
nxt2	19.0104	4.67876	0.361707	10.1706	2.68348e-24	1.66493e-22
LOC107382607	3.08017	4.6769	0.856902	4.29092	1.77931e-05	0.000137363
rchy1	14.6637	4.67685	0.466096	7.88861	3.05572e-15	8.26544e-14
LOC107391655	22.6825	4.67267	0.537543	6.83232	8.35535e-12	1.5205e-10
ccndbp1	13.245	4.66673	0.440543	8.3232	8.56174e-17	2.6939e-15
LOC107374651	3.29454	4.6645	1.038	3.53033	0.000415035	0.00245023
tmem107	2.7042	4.6639	0.816077	4.48965	7.13413e-06	5.88211e-05
LOC107374387	3.13542	4.66365	0.795469	4.60565	4.11188e-06	3.53408e-05
LOC107384689	4.69701	4.66146	0.946541	3.86825	0.000109618	0.000731263
ubl7	38.3509	4.6611	0.285369	12.8293	1.12314e-37	1.68931e-35
tmem129	16.6808	4.65952	0.451519	8.1049	5.27886e-16	1.54127e-14
LOC107379313	4.80993	4.65776	0.803925	4.54987	5.36785e-06	4.5331e-05
oxld1	7.82597	4.65723	0.554103	6.60027	4.10415e-11	6.94662e-10
LOC107395563	7.10886	4.6562	0.679153	5.38347	7.30621e-08	8.1083e-07
LOC107397091	4.65911	4.65546	0.89507	4.08399	4.4269e-05	0.000318564
LOC107395032	3.15821	4.65509	0.798397	4.57804	4.69361e-06	4.00288e-05
pgls	11.9994	4.65451	0.495904	7.3694	1.71398e-13	3.87137e-12
etfbkmt	8.7776	4.65444	0.851274	4.2929	1.76351e-05	0.000136342
LOC107372981	20.8845	4.6489	0.40183	9.0807	1.07876e-19	4.57641e-18
LOC107392394	7.63402	4.64618	0.685807	5.31662	1.05714e-07	1.14942e-06
mgme1	85.0525	4.6398	0.366429	9.93317	2.98619e-23	1.70858e-21
LOC107376832	6.09123	4.63476	0.614802	5.91208	3.37809e-09	4.5286e-08
LOC107390654	201.649	4.63475	0.629372	5.7752	7.68622e-09	9.80734e-08
LOC107387161	7.4557	4.63268	0.655247	5.54399	2.95655e-08	3.46309e-07
LOC107374760	41.2688	4.62537	0.717438	5.05322	4.34417e-07	4.37813e-06
mia	2.59923	4.6244	0.763455	4.74736	2.06086e-06	1.8573e-05
emc6	52.4298	4.62318	0.268109	13.5138	1.29606e-41	2.45067e-39
LOC107396633	5.5109	4.62016	0.593094	6.10385	1.03546e-09	1.47687e-08
arr3	16.8566	4.61692	0.490312	7.37678	1.62165e-13	3.67537e-12
tm7sf3	11.8383	4.61519	0.562334	6.42889	1.28538e-10	2.0498e-09
LOC107382845	91.2296	4.61249	0.315185	11.4615	2.05874e-30	2.09612e-28
LOC107382183	3.03088	4.6107	0.738181	4.89135	1.00148e-06	9.50908e-06
nus1	11.3339	4.60981	0.531363	6.79348	1.09457e-11	1.9774e-10
LOC107395294	21.5687	4.60915	0.348345	10.3608	3.73714e-25	2.48984e-23
mplkip	51.2268	4.60672	0.342106	10.5427	5.49109e-26	4.00809e-24
tmem246	3.49712	4.60643	0.736186	4.8988	9.64216e-07	9.17275e-06
LOC107390792	24.9867	4.60552	0.429429	8.39608	4.6162e-17	1.49511e-15
LOC107394429	10.2098	4.60475	0.815838	4.41846	9.94065e-06	8.01957e-05
pde6h	11.205	4.6041	0.653012	5.51919	3.40559e-08	3.94714e-07
LOC107373413	5.09193	4.60051	0.973649	3.69796	0.000217341	0.00135951
naa38	11.2181	4.59754	0.529008	6.80055	1.04219e-11	1.88449e-10
LOC107381352	3.38659	4.59526	0.772373	4.65483	3.24254e-06	2.83851e-05
LOC107373540	59.7182	4.59085	0.341776	10.5064	8.06736e-26	5.80324e-24
LOC107396510	3.44425	4.58945	0.634575	5.65646	1.54525e-08	1.88796e-07
LOC107377852	27.0368	4.58406	0.386205	9.28019	1.69179e-20	7.68624e-19
LOC107395466	95.7036	4.58144	0.196167	18.2571	1.81723e-74	1.63996e-71
smim12	10.096	4.57968	0.55007	6.50767	7.6323e-11	1.25336e-09
b9d1	5.14653	4.57754	0.585236	6.11299	9.77813e-10	1.39968e-08
mff	58.3417	4.57712	0.244103	14.6541	1.26779e-48	3.49594e-46
hgh1	51.2951	4.57472	0.248527	14.3836	6.55989e-47	1.66974e-44
LOC107372619	9.76059	4.57469	1.2571	2.8436	0.00446066	0.0212074
LOC107389947	62.0923	4.5737	0.244337	14.6261	1.91441e-48	5.20667e-46
LOC107387648	134.795	4.57138	0.250675	14.2471	4.67519e-46	1.14273e-43
dcdc2	9.96067	4.57125	0.539723	6.61681	3.67027e-11	6.23349e-10
LOC107384046	14.1679	4.56892	0.425707	8.38353	5.13647e-17	1.65551e-15
LOC107379233	3.55076	4.56744	0.63695	5.60081	2.13354e-08	2.55484e-07
LOC107372487	3.13278	4.56709	0.637159	5.59843	2.16305e-08	2.58706e-07
LOC107397289	52.7152	4.56405	0.236929	15.0427	3.85632e-51	1.16005e-48
LOC107390096	6.11479	4.56281	1.00889	3.53143	0.000413321	0.00244083
pop5	30.6127	4.56213	0.310757	11.4627	2.03e-30	2.07751e-28
LOC107394343	12.538	4.55977	0.470269	7.56964	3.7425e-14	9.16196e-13
cga	350.328	4.55862	0.533142	6.67481	2.47551e-11	4.29622e-10
LOC107380578	12.2453	4.55423	0.508466	6.99012	2.74661e-12	5.38359e-11
LOC107386861	2.93279	4.55352	0.758126	4.68724	2.76911e-06	2.45233e-05
polr2g	18.7772	4.55099	0.474449	7.48446	7.18393e-14	1.678e-12
ndufa13	158.602	4.54924	0.229172	15.4872	4.23082e-54	1.58488e-51
rrn3	6.90303	4.54913	0.637092	5.57082	2.5354e-08	3.01244e-07
LOC107396748	17.5703	4.54771	0.402433	8.81565	1.18988e-18	4.58716e-17
LOC107393986	4.37102	4.54608	1.0265	3.45453	0.00055126	0.00315591
LOC107373214	2.88718	4.54303	0.62317	5.6855	1.30429e-08	1.6104e-07
ndufaf4	10.9963	4.54274	0.471455	7.51449	5.71312e-14	1.36168e-12
blnk	7.79137	4.54208	0.54814	6.46199	1.03334e-10	1.66484e-09
spr	30.4871	4.53538	0.318706	11.0929	1.35815e-28	1.1775e-26
LOC107374421	10.4366	4.53415	0.486735	7.26094	3.84404e-13	8.34094e-12
use1	19.7001	4.53019	0.493703	7.15043	8.6507e-13	1.80411e-11
LOC107373268	2.43015	4.52962	1.19886	2.94416	0.00323837	0.0158478
LOC107377267	12.3162	4.52644	0.604352	5.83507	5.37682e-09	7.00008e-08
LOC107391540	8.18962	4.52339	0.752453	4.68254	2.83345e-06	2.50581e-05
LOC107375058	3.85539	4.52288	0.646575	5.44853	5.0788e-08	5.76527e-07
LOC107386996	11.9497	4.52175	0.45233	7.78581	6.92689e-15	1.81433e-13
LOC107388660	88.6158	4.51883	0.273574	12.8624	7.32345e-38	1.13594e-35
LOC107384825	12.0228	4.51744	0.520237	6.76123	1.36822e-11	2.44948e-10
sema3c	7.59297	4.51059	0.551035	6.37091	1.87913e-10	2.93766e-09
LOC107376617	4.96103	4.5099	0.604324	5.80797	6.32334e-09	8.19475e-08
LOC107397246	4.35759	4.50923	0.769073	4.56293	5.0444e-06	4.28364e-05
fibin	12.5906	4.50647	0.520211	6.74049	1.57855e-11	2.80577e-10
katnb1	14.8509	4.50625	0.420422	8.33984	7.43913e-17	2.35185e-15
LOC107390222	38.9749	4.50473	0.355223	9.86628	5.82842e-23	3.24139e-21
dctpp1	17.3487	4.5033	0.444147	7.88771	3.07791e-15	8.3048e-14
mad2l2	15.9679	4.50201	0.461429	7.58949	3.21167e-14	7.89164e-13
LOC107375300	5.03553	4.50028	0.602476	5.80982	6.25394e-09	8.1101e-08
LOC107372524	2.36936	4.49738	0.804637	4.34653	1.38307e-05	0.000109096
LOC107376894	3.17732	4.49198	0.820051	4.25825	2.06038e-05	0.000157273
LOC107392859	2.53774	4.49175	0.694631	5.02677	4.988e-07	4.96399e-06
LOC107386409	16.4701	4.48929	0.409031	8.53061	1.45573e-17	5.00036e-16
nhlrc3	17.5025	4.48892	0.481562	7.24501	4.32401e-13	9.31117e-12
LOC107394531	12.3626	4.48876	0.437709	7.97051	1.58025e-15	4.39415e-14
csgr15h6orf226	4.56286	4.48872	0.796832	4.37823	1.19644e-05	9.54368e-05
LOC107395842	3.76135	4.4829	0.599754	5.80721	6.35213e-09	8.22133e-08
LOC107372901	39.4697	4.48168	0.396847	8.77334	1.73437e-18	6.59658e-17
cecr6	3.70803	4.47767	0.616011	5.64546	1.64736e-08	2.00408e-07
LOC107382391	4.74855	4.47645	0.659701	5.26974	1.36616e-07	1.46299e-06
lsm3	43.0131	4.4756	0.279464	12.4367	1.6528e-35	2.24758e-33
LOC107394826	2.78273	4.47466	0.664915	5.22572	1.73476e-07	1.83396e-06
LOC107373475	3.43942	4.47395	0.911834	3.80985	0.000139049	0.000906924
polr2d	124.501	4.47383	0.230931	15.0427	3.85328e-51	1.16005e-48
LOC107394527	52.2534	4.47365	0.352392	9.85735	6.37077e-23	3.51348e-21
LOC107384147	95.9721	4.4716	0.351611	9.8734	5.42931e-23	3.05364e-21
LOC107373300	4.67242	4.46927	0.885564	3.91758	8.94407e-05	0.000605441
tk1	8.14165	4.46655	0.566992	6.11393	9.7205e-10	1.39343e-08
LOC107377979	3.63281	4.46628	1.01947	3.40009	0.000673635	0.00379737
LOC107374605	2.73045	4.46471	0.656083	5.28089	1.28556e-07	1.38414e-06
irak1bp1	6.67742	4.46353	0.725049	4.77696	1.77969e-06	1.62157e-05
b9d2	4.22418	4.46307	0.607057	5.70469	1.16552e-08	1.45171e-07
lin52	5.67536	4.46245	0.601613	5.75528	8.64991e-09	1.09525e-07
ilf2	96.2563	4.46079	0.288324	12.0031	3.42131e-33	4.11677e-31
tstd3	4.86165	4.45976	0.597969	5.78586	7.21407e-09	9.24649e-08
LOC107385168	36.3924	4.45928	0.351242	9.84872	6.94258e-23	3.81823e-21
cldn19	1015.87	4.45589	0.203616	16.9726	1.30994e-64	6.66858e-62
LOC107388178	3.62807	4.45257	0.838444	4.11784	3.82444e-05	0.00027793
tcaf1	3.58996	4.44926	0.805693	4.28111	1.8596e-05	0.000142936
LOC107390437	8.31888	4.44908	0.585519	5.89064	3.84705e-09	5.12613e-08
ptpmt1	6.35147	4.44834	0.598274	5.76381	8.22336e-09	1.04457e-07
LOC107395218	8.22451	4.44757	0.576754	5.97754	2.26533e-09	3.09324e-08
klhdc10	31.9307	4.44661	0.376602	9.15186	5.59635e-20	2.44736e-18
slc22a31	3.53804	4.44656	0.678161	5.08221	3.73065e-07	3.80423e-06
pold4	25.7728	4.44372	0.462132	7.45181	9.20703e-14	2.12554e-12
LOC107378945	2.67625	4.4427	1.26569	2.72002	0.00652773	0.030056
LOC107382046	3.55631	4.44071	0.792388	4.34221	1.41059e-05	0.000111003
LOC107395012	7.19097	4.43679	0.609547	5.63827	1.71769e-08	2.08327e-07
LOC107384413	21.8966	4.43199	0.370698	9.25818	2.07954e-20	9.38347e-19
LOC107384037	3.87771	4.43145	0.718064	4.77875	1.76388e-06	1.60937e-05
LOC107373279	83.0158	4.43028	0.249671	13.7392	5.91349e-43	1.22298e-40
chchd2	85.9073	4.42797	0.343944	9.96664	2.13329e-23	1.23482e-21
LOC107386045	35.2593	4.42753	0.354825	9.65979	4.4677e-22	2.30394e-20
chchd5	3.64849	4.42394	0.658476	5.1998	1.99505e-07	2.09243e-06
ngly1	13.8623	4.42305	0.419554	8.15877	3.38451e-16	1.00744e-14
pbdc1	19.8312	4.42276	0.346994	9.86402	5.96114e-23	3.29673e-21
mrps34	70.5472	4.42172	0.274502	12.4652	1.15589e-35	1.58269e-33
LOC107392631	89.8423	4.42018	0.58889	5.80784	6.32823e-09	8.19574e-08
LOC107382761	5.83818	4.41926	0.703199	4.86244	1.15948e-06	1.0874e-05
LOC107373924	4.00638	4.41854	0.654554	5.2227	1.76336e-07	1.86222e-06
mul1	13.4825	4.41763	0.601991	5.67722	1.36905e-08	1.68409e-07
LOC107379853	9.54978	4.41497	0.525891	6.49368	8.37623e-11	1.36537e-09
LOC107375796	21.0883	4.41146	0.455485	7.48972	6.90216e-14	1.61789e-12
LOC107396162	15.6549	4.41117	0.443732	7.68746	1.50088e-14	3.80569e-13
comtd1	28.9669	4.40631	0.288266	11.8166	3.20487e-32	3.5747e-30
LOC107372939	8.78267	4.40485	0.616749	5.52064	3.3777e-08	3.92168e-07
LOC107372397	3.38207	4.40407	0.627727	5.42286	5.86526e-08	6.59767e-07
LOC107379601	43.8173	4.40076	0.509217	6.67841	2.41544e-11	4.20668e-10
brat1	8.93117	4.40004	0.499558	6.80608	1.00293e-11	1.8168e-10
LOC107386404	3.01043	4.39931	0.872959	3.89401	9.86018e-05	0.000662484
acvr2b	2.58497	4.39917	0.627419	5.4177	6.0371e-08	6.77561e-07
bet1l	10.5629	4.39721	0.484362	7.01378	2.31971e-12	4.60556e-11
slc13a4	114.112	4.39449	0.25377	13.3762	8.32649e-41	1.48932e-38
LOC107375508	39.8789	4.39399	0.339023	10.0111	1.36245e-23	8.0506e-22
LOC107395365	3.012	4.39131	0.700864	4.83876	1.30654e-06	1.21499e-05
LOC107372834	5.19225	4.38983	0.668665	5.06955	3.98757e-07	4.03925e-06
LOC107393420	28.1418	4.3886	0.332533	10.1903	2.19196e-24	1.38156e-22
LOC107388494	23.9569	4.38809	0.333096	10.1715	2.65803e-24	1.65431e-22
LOC107374450	5.7156	4.38572	0.6147	5.50793	3.63084e-08	4.19841e-07
LOC107383469	3.41774	4.38212	0.635247	5.3241	1.01457e-07	1.10677e-06
LOC107375910	5.37841	4.38101	0.693894	4.87251	1.10189e-06	1.0378e-05
txn2	22.9377	4.37951	0.339474	9.95513	2.39514e-23	1.37437e-21
glrx2	5.27736	4.37881	0.586169	5.76423	8.20327e-09	1.04269e-07
LOC107378071	5.16689	4.37668	0.696975	4.84476	1.26765e-06	1.18326e-05
LOC107374202	2.4686	4.37587	0.88984	3.79379	0.000148362	0.000963554
pdf	9.94477	4.37469	0.492856	6.84722	7.53002e-12	1.38684e-10
LOC107395048	3.08898	4.37132	0.79206	4.25639	2.07751e-05	0.000158398
LOC107384989	3.84519	4.36974	0.94374	3.57062	0.000356136	0.00213102
LOC107375664	6.45261	4.36923	0.550111	6.12465	9.08854e-10	1.30567e-08
LOC107397287	17.3429	4.36878	0.470434	7.16102	8.00785e-13	1.67356e-11
med20	9.33396	4.36804	0.533509	6.31301	2.73667e-10	4.18275e-09
crabp1	83.9438	4.36252	0.45057	7.46281	8.46947e-14	1.9667e-12
ncf2	2.3491	4.35934	0.676957	4.96242	6.96219e-07	6.76921e-06
nubpl	6.63322	4.35927	0.519056	6.47188	9.67895e-11	1.56614e-09
slc24a5	3.35576	4.35736	0.693347	4.84225	1.28375e-06	1.1957e-05
corin	12.4425	4.34697	0.508841	6.57764	4.77986e-11	8.02193e-10
LOC107384635	2.39565	4.34419	0.758116	4.41118	1.02808e-05	8.27719e-05
LOC107390430	55.9634	4.34208	0.284241	11.7579	6.42953e-32	7.05259e-30
ccdc65	3.23085	4.33901	0.832017	4.01315	5.99132e-05	0.000420027
cercam	2.7996	4.33476	0.660481	5.04899	4.4416e-07	4.46273e-06
LOC107387246	3.27484	4.33355	0.783116	4.25678	2.07395e-05	0.000158206
chtf8	5.12054	4.33164	0.750127	4.44143	8.93647e-06	7.25664e-05
LOC107387658	10.642	4.32964	0.521863	6.38029	1.76751e-10	2.7719e-09
gtf2h5	18.3395	4.32959	0.421217	7.90468	2.68612e-15	7.28555e-14
LOC107379412	212.216	4.3271	0.255645	13.0145	1.01167e-38	1.6792e-36
LOC107390366	433.958	4.32708	0.340476	9.77183	1.48734e-22	8.00264e-21
LOC107390404	4.96403	4.32697	0.655662	5.07423	3.89077e-07	3.95127e-06
LOC107394269	34.8651	4.32683	0.34651	9.60097	7.91984e-22	3.98077e-20
LOC107395400	10.618	4.32569	0.55428	6.00002	1.97296e-09	2.71833e-08
LOC107391546	75.9572	4.3228	0.211338	15.7227	1.0571e-55	4.11524e-53
snu13	42.2628	4.32269	0.352666	9.42163	4.44136e-21	2.10954e-19
mmachc	2.17763	4.32198	0.629742	5.27515	1.32651e-07	1.42436e-06
vps52	23.1676	4.3213	0.376557	8.82018	1.1428e-18	4.43146e-17
LOC107380019	3.78027	4.3205	0.865938	3.83457	0.000125784	0.000828572
LOC107377345	7.62175	4.31385	0.512169	6.47024	9.78503e-11	1.58202e-09
LOC107373846	43.1097	4.31279	0.421358	7.86216	3.77574e-15	1.01165e-13
LOC107390461	20.0869	4.31169	0.362649	9.13195	6.72779e-20	2.91645e-18
LOC107374592	58.9227	4.3114	0.247969	13.3541	1.12159e-40	1.98823e-38
LOC107373198	3.66585	4.3097	0.652781	5.07015	3.97503e-07	4.03066e-06
svbp	15.0173	4.3063	0.437951	7.54947	4.37043e-14	1.05049e-12
sirt4	3.21901	4.30212	0.607854	5.43242	5.55945e-08	6.26076e-07
LOC107372714	208.477	4.3006	0.207053	15.9409	3.29652e-57	1.45443e-54
LOC107394901	3.79025	4.29428	0.654666	5.032	4.85378e-07	4.8377e-06
LOC107397031	2.27583	4.29302	0.757438	4.34758	1.3765e-05	0.000108621
slc7a3	84.5548	4.29255	0.321325	10.2468	1.22343e-24	7.91206e-23
LOC107389225	4.92279	4.29244	0.933808	3.52582	0.000422168	0.00248274
mettl23	2.55471	4.29157	0.747134	4.40559	1.05496e-05	8.48324e-05
LOC107376845	3.94289	4.29137	0.64213	5.1257	2.9643e-07	3.05573e-06
LOC107384792	4.59577	4.29115	0.780654	4.21589	2.48798e-05	0.000187178
LOC107374169	4.27224	4.29044	0.61228	5.37408	7.69733e-08	8.53282e-07
LOC107373945	2.91447	4.28964	0.733842	4.48276	7.36848e-06	6.06776e-05
LOC107373776	65.7066	4.28781	0.344888	9.53296	1.52859e-21	7.53067e-20
LOC107384845	5.67177	4.28617	0.648007	5.0712	3.95321e-07	4.01057e-06
chac1	336.669	4.28409	0.18807	17.4621	2.78739e-68	1.677e-65
csgr09h1orf50	91.9661	4.28359	0.249422	13.1648	1.39912e-39	2.41549e-37
dmc1	6.02016	4.28159	0.589525	5.5665	2.59906e-08	3.07519e-07
LOC107372416	3.62706	4.2806	0.710817	4.61526	3.92608e-06	3.38758e-05
LOC107391527	7.88482	4.27675	0.632963	5.17685	2.25667e-07	2.35438e-06
slamf6	5.43683	4.27456	0.758753	4.31571	1.59088e-05	0.000124108
lrrc43	84.3985	4.27147	0.66607	4.9116	9.03383e-07	8.61055e-06
tcp11l1	8.87317	4.27059	0.622384	5.25494	1.48076e-07	1.5772e-06
LOC107396619	9.39504	4.26649	0.536392	6.08974	1.13097e-09	1.59931e-08
LOC107397366	13.2463	4.26317	0.459812	7.09676	1.27719e-12	2.60877e-11
LOC107374288	2.00262	4.26307	0.726437	4.49188	7.05962e-06	5.8255e-05
sdr42e1	7.74246	4.26274	0.533414	6.1167	9.55302e-10	1.37042e-08
LOC107380324	10.1625	4.25835	0.511427	6.3711	1.87683e-10	2.93637e-09
LOC107395195	2.34859	4.2566	0.802402	4.05857	4.93744e-05	0.000350726
mrps14	26.4146	4.25438	0.311108	10.4606	1.31016e-25	9.25692e-24
LOC107383192	115.801	4.24953	0.252867	12.8508	8.51364e-38	1.2903e-35
LOC107383952	2.74915	4.24931	0.666385	4.87603	1.08243e-06	1.02142e-05
cinp	12.0381	4.24403	0.501748	6.46546	1.00993e-10	1.62885e-09
tmem243	22.2715	4.24221	0.321235	10.093	5.93565e-24	3.58196e-22
nhp2	45.416	4.24127	0.279841	11.5825	5.05276e-31	5.33604e-29
LOC107387659	15.7203	4.24054	0.510024	6.3537	2.10195e-10	3.26287e-09
tmem218	25.9587	4.2398	0.318831	10.1615	2.94499e-24	1.81583e-22
LOC107383472	54.1162	4.23861	0.305381	10.6051	2.82071e-26	2.1213e-24
LOC107385264	2.46121	4.2381	0.826026	3.9201	8.85129e-05	0.000599978
gldn	13.9468	4.23521	0.463751	6.97618	3.03324e-12	5.91572e-11
dhx33	5.23863	4.23253	0.613531	5.26872	1.37375e-07	1.47032e-06
agtr1	4.50992	4.23196	0.672746	4.80413	1.55425e-06	1.42664e-05
LOC107372557	2.68163	4.23195	0.89085	3.62794	0.000285693	0.00174313
crygn	2.926	4.23173	0.656223	4.92475	8.44683e-07	8.10162e-06
nt5m	9.18953	4.23125	0.464882	6.95069	3.63505e-12	7.00682e-11
cd302	70.2586	4.22963	0.251121	12.8608	7.47669e-38	1.15071e-35
LOC107375655	11.531	4.22511	0.407524	7.9139	2.49448e-15	6.7936e-14
LOC107375922	81.2178	4.22496	0.357094	9.03113	1.69905e-19	7.04235e-18
LOC107392148	73.2147	4.22418	0.437081	7.37662	1.62354e-13	3.67545e-12
LOC107395907	2.2752	4.22387	0.9068	3.55522	0.000377663	0.00225101
etaa1	8.48558	4.2217	0.460059	7.00279	2.50908e-12	4.94199e-11
atg10	18.8515	4.22124	0.419154	7.68511	1.52865e-14	3.86621e-13
cped1	2.83099	4.2185	0.647718	4.96898	6.73062e-07	6.5698e-06
pomk	14.2017	4.21797	0.582226	5.52701	3.25741e-08	3.79535e-07
LOC107386018	7.8389	4.21608	0.671954	4.78616	1.70005e-06	1.55399e-05
anapc10	18.3961	4.2147	0.333851	9.62915	6.02267e-22	3.066e-20
maneal	20.3578	4.21464	0.358043	8.97837	2.74819e-19	1.11126e-17
pgap2	2.83484	4.21366	0.646907	4.96773	6.77405e-07	6.59921e-06
srrd	10.1333	4.21247	0.436726	7.3558	1.89792e-13	4.25296e-12
rbp4	425.997	4.21062	0.203102	15.808	2.74231e-56	1.11114e-53
LOC107374631	2.60584	4.20726	0.734351	4.36748	1.25689e-05	0.000100017
LOC107395295	2.75676	4.20473	1.113	2.87938	0.0039846	0.019118
ndufaf3	10.1568	4.20003	0.506484	6.31812	2.64756e-10	4.05322e-09
LOC107382367	55.0046	4.19941	0.32818	9.74896	1.86374e-22	9.94695e-21
LOC107376706	17.081	4.19696	0.49277	6.48772	8.7145e-11	1.41702e-09
LOC107395161	6.67533	4.1954	0.666408	4.79495	1.62712e-06	1.49007e-05
timm23	101.863	4.19472	0.227527	14.041	8.74178e-45	1.99493e-42
LOC107374645	4.37797	4.19446	0.870796	3.66843	0.00024404	0.0015094
cmtm7	20.8707	4.19207	0.850943	3.75122	0.000175977	0.00112451
LOC107391502	12.5064	4.18753	0.46605	6.83947	7.94875e-12	1.45854e-10
LOC107386421	64.8547	4.18126	0.235598	13.5029	1.50276e-41	2.78839e-39
LOC107390154	66.8958	4.17814	0.329714	9.63907	5.46793e-22	2.79794e-20
orc4	12.7132	4.17509	0.568888	5.58121	2.38848e-08	2.84468e-07
cbr4	24.8769	4.17257	0.34795	9.11789	7.65992e-20	3.29892e-18
LOC107389138	29.8617	4.17187	0.350097	9.05997	1.30485e-19	5.51203e-18
vwa1	25.0777	4.17105	0.371182	8.54309	1.30676e-17	4.52782e-16
ccdc167	28.0156	4.16614	0.325825	9.71728	2.54489e-22	1.34736e-20
LOC107376618	3.54661	4.16567	1.10838	2.85614	0.00428831	0.0204467
LOC107373960	8.60464	4.16561	0.649719	4.87227	1.10324e-06	1.03859e-05
LOC107388816	3.92484	4.16482	0.617174	5.12792	2.92953e-07	3.0246e-06
LOC107389789	21.5514	4.16299	0.379807	8.32787	8.23075e-17	2.59386e-15
LOC107396303	14.8753	4.16078	0.405566	7.7935	6.51787e-15	1.71172e-13
mrpl41	9.96794	4.1602	0.523327	6.03866	1.55394e-09	2.16388e-08
LOC107396674	2.55495	4.15957	1.02254	3.08993	0.00200205	0.0102498
mgp	4.92089	4.15896	0.676601	4.66887	3.02867e-06	2.66539e-05
LOC107394644	3.83325	4.15676	0.774852	4.07402	4.62091e-05	0.000331204
LOC107395873	3.8053	4.15654	0.670395	4.70848	2.49573e-06	2.22298e-05
LOC107397381	10.0041	4.15541	0.449694	7.0168	2.27007e-12	4.51603e-11
LOC107391848	2.03745	4.15492	1.0892	2.89654	0.00377299	0.0181906
phkg2	24.1264	4.15374	0.36899	8.54695	1.26383e-17	4.39442e-16
LOC107387291	23.188	4.15287	0.341798	9.22437	2.85245e-20	1.27839e-18
LOC107393718	7.61714	4.15025	0.531007	5.93261	2.98156e-09	4.02146e-08
LOC107396025	4.44341	4.15019	0.621441	5.06916	3.99576e-07	4.04342e-06
LOC107375152	15.2964	4.14974	0.37216	8.4634	2.59684e-17	8.66515e-16
gmpr2	40.1346	4.14764	0.41928	7.50724	6.03853e-14	1.42895e-12
LOC107394578	2.13341	4.14612	0.725028	4.33931	1.4293e-05	0.000112341
LOC107389114	39.1717	4.14523	0.300489	10.467	1.22421e-25	8.71161e-24
ss18l2	27.6399	4.14498	0.344557	9.12762	7.00231e-20	3.02884e-18
LOC107395081	11.5304	4.14345	0.690999	4.54914	5.38663e-06	4.54703e-05
LOC107373415	41.9289	4.13786	0.310385	10.1096	5.0102e-24	3.04197e-22
cldn12	27.9507	4.13761	0.348545	9.00201	2.2162e-19	9.07226e-18
malrd1	12.9819	4.13455	0.868691	3.60836	0.000308145	0.00186635
LOC107374025	4.61226	4.13301	0.773337	4.05129	5.09359e-05	0.00036143
asmtl	10.6549	4.13281	0.455968	6.87068	6.38983e-12	1.19033e-10
mrps23	35.0519	4.13239	0.377444	8.29895	1.05038e-16	3.25848e-15
lacc1	2.16036	4.13104	0.84646	3.69898	0.000216471	0.00135535
taf1a	11.5518	4.13019	0.417426	7.49881	6.43997e-14	1.51852e-12
LOC107376153	2.46061	4.13016	0.700058	4.47129	7.77494e-06	6.37346e-05
LOC107378978	22.5326	4.12954	0.413765	7.56355	3.92207e-14	9.5357e-13
cystm1	1.9457	4.12867	1.00133	3.12451	0.001781	0.00921171
LOC107383806	184.509	4.12482	0.153053	20.4166	1.19092e-92	1.97038e-89
atp5j2	451.853	4.12317	0.205593	15.1911	4.05256e-52	1.31901e-49
LOC107381131	1.8167	4.11952	0.809266	3.85475	0.000115847	0.0007677
LOC107391772	2.1664	4.11676	0.871574	3.57601	0.000348876	0.00209262
rfwd3	12.1417	4.11019	0.446936	6.95892	3.42889e-12	6.62229e-11
atraid	31.5287	4.10991	0.272789	11.4004	4.16109e-30	4.15147e-28
LOC107374594	7.3625	4.10422	0.683022	4.54483	5.49793e-06	4.63311e-05
LOC107383269	7.75456	4.10329	0.650308	4.77203	1.82376e-06	1.65868e-05
LOC107383337	9.72749	4.09912	0.489092	6.33649	2.35064e-10	3.6178e-09
LOC107374074	11.1394	4.09812	0.726802	4.26268	2.0199e-05	0.00015448
pex11b	8.44345	4.09678	0.544923	5.68297	1.32372e-08	1.63237e-07
tube1	4.18451	4.09675	0.587179	5.27395	1.33522e-07	1.43217e-06
fam185a	12.8022	4.09666	0.372879	8.30471	1.00062e-16	3.11872e-15
st6galnac6	261.874	4.09363	0.225095	13.7436	5.56257e-43	1.16252e-40
LOC107387912	47.9558	4.09271	0.335206	9.22629	2.80178e-20	1.25852e-18
LOC107391281	52.7767	4.09236	0.291976	10.5912	3.27512e-26	2.41726e-24
LOC107393809	1.79803	4.09157	1.00802	3.06698	0.00216233	0.0109798
ptar1	16.3644	4.09118	0.373704	8.27174	1.32017e-16	4.05738e-15
LOC107386719	94.2731	4.08972	1.06969	2.88842	0.00387181	0.0186242
LOC107388398	15.8432	4.08826	0.38006	8.12572	4.44728e-16	1.30616e-14
mrps36	44.6501	4.08572	0.329858	9.35468	8.38558e-21	3.90815e-19
taf12	65.3396	4.08419	0.242509	12.7179	4.70571e-37	6.81951e-35
cfap20	27.65	4.08244	0.362737	8.49773	1.93328e-17	6.5389e-16
LOC107374538	79.0126	4.0822	0.239758	12.8554	8.01727e-38	1.22442e-35
LOC107381902	8.42959	4.08043	1.07719	2.8597	0.00424046	0.0202429
LOC107376261	26.2975	4.07893	0.372121	8.27401	1.29529e-16	3.98709e-15
LOC107393314	4.31143	4.07651	0.610119	5.04247	4.59558e-07	4.60579e-06
LOC107384584	3.66968	4.07646	0.636328	4.83471	1.3334e-06	1.23823e-05
LOC107384523	2.51643	4.07625	0.602584	5.10509	3.30629e-07	3.39065e-06
LOC107387373	2.37024	4.07416	1.10707	2.77685	0.00548884	0.0256533
LOC107395380	27.7047	4.07406	0.424968	7.23363	4.70235e-13	1.0104e-11
LOC107387840	10.2893	4.07174	0.539238	5.69645	1.22325e-08	1.5179e-07
jkamp	30.7351	4.06922	0.307087	9.99465	1.60862e-23	9.36586e-22
LOC107396079	6.15809	4.06906	0.557755	5.50252	3.74403e-08	4.31673e-07
fam187b	2.10703	4.06188	0.762522	4.01547	5.93282e-05	0.000416073
gng10	6.08756	4.06019	0.565078	5.41552	6.1112e-08	6.84717e-07
LOC107374995	6.72985	4.05909	0.488346	6.26419	3.74773e-10	5.63266e-09
acat1	62.5425	4.05699	0.29289	10.4373	1.67424e-25	1.17457e-23
LOC107383756	2.60062	4.05689	0.815059	3.75052	0.000176472	0.00112731
LOC107397253	4.56564	4.05455	0.885062	3.45123	0.000558045	0.00319292
LOC107379712	168.67	4.05446	0.339755	8.99017	2.46853e-19	1.00431e-17
LOC107389388	3.44618	4.05427	0.667729	4.57412	4.78236e-06	4.07344e-05
LOC107374175	39.1854	4.0537	0.351539	8.68668	3.73174e-18	1.3695e-16
LOC107393695	2.56383	4.05166	0.712549	4.28274	1.84609e-05	0.000142044
LOC107386067	6.78856	4.0501	0.592923	5.14418	2.68689e-07	2.78146e-06
tcfl5	3.60559	4.04977	0.921538	3.30944	0.000934829	0.00511861
LOC107396804	2.32172	4.04673	0.715084	4.26066	2.03827e-05	0.000155705
LOC107383202	12.2288	4.04622	0.567921	5.36381	8.14832e-08	8.98261e-07
ppt1	22.8155	4.04614	0.332713	9.15546	5.41247e-20	2.37217e-18
LOC107384155	53.264	4.04612	0.291295	10.4572	1.35843e-25	9.56392e-24
LOC107375962	26.4532	4.04423	0.301316	10.1031	5.35217e-24	3.23969e-22
LOC107380000	2.34722	4.04362	0.706116	4.31036	1.62986e-05	0.000126799
bend7	19.9921	4.04286	0.349169	8.71459	2.91808e-18	1.08697e-16
tmem242	2.37279	4.04191	0.663333	4.5858	4.52249e-06	3.86524e-05
LOC107373304	31.1072	4.03848	0.386414	7.86328	3.74199e-15	1.00397e-13
mad2l1	5.06972	4.03452	0.705154	4.30334	1.68239e-05	0.00013063
LOC107373971	7.32323	4.03295	0.572792	5.29503	1.18999e-07	1.28542e-06
LOC107387991	9.39784	4.032	0.535261	5.66453	1.47432e-08	1.80798e-07
alkbh7	20.1117	4.02945	0.353034	8.58119	9.38971e-18	3.2937e-16
psen2	33.7316	4.02749	0.343744	8.80741	1.28072e-18	4.90878e-17
mlana	8.86782	4.02442	0.52175	5.79668	6.764e-09	8.71463e-08
LOC107372414	2.15843	4.02426	0.85058	3.55553	0.000377215	0.00224969
LOC107392144	6.42007	4.02415	0.577852	5.23342	1.664e-07	1.76292e-06
csgr14h2orf40	13.7299	4.02245	0.678646	4.45365	8.44226e-06	6.88913e-05
efcab1	28.3993	4.02231	0.261048	11.5776	5.3515e-31	5.62162e-29
LOC107395839	47.1297	4.02126	0.584452	5.16939	2.34856e-07	2.44128e-06
LOC107375093	27.3446	4.0192	0.424434	7.11347	1.13157e-12	2.3257e-11
LOC107389295	5.26369	4.01839	0.592883	5.09103	3.56121e-07	3.63705e-06
LOC107391663	2.30669	4.01783	0.712864	4.23339	2.30199e-05	0.000174175
LOC107374312	2.69928	4.01781	0.827228	3.64811	0.00026418	0.00162498
mrps22	11.0447	4.01633	0.487543	6.18679	6.14023e-10	8.97703e-09
actr10	60.592	4.0157	0.286069	10.5419	5.53842e-26	4.02783e-24
LOC107387155	3.92917	4.01019	0.932234	3.22901	0.00124219	0.00661726
LOC107390903	123.148	4.00993	0.26973	11.159	6.46941e-29	5.78575e-27
LOC107379773	46.6566	4.00907	0.354129	8.4971	1.94379e-17	6.56328e-16
LOC107374377	1.84382	4.00679	0.649205	4.6315	3.63032e-06	3.15295e-05
gpnmb	4.22949	4.00661	0.655246	4.58851	4.46416e-06	3.82032e-05
LOC107383490	3.58669	4.00591	0.827073	3.63439	0.000278639	0.00170586
drc7	2.36469	4.00583	0.794045	3.78546	0.000153421	0.000993487
vta1	16.8903	4.00481	0.341787	8.79147	1.47611e-18	5.62507e-17
rfc2	5.48104	4.004	0.867172	3.46413	0.000531949	0.00306214
borcs5	17.6516	4.00239	0.336394	8.92523	4.44767e-19	1.77674e-17
lrrc31	2.53108	4.00204	0.757045	3.96547	7.32519e-05	0.00050498
aldh16a1	19.5063	4.00017	0.328919	9.12131	7.42247e-20	3.2036e-18
enthd2	32.6703	3.99894	0.282916	10.6001	2.97582e-26	2.22951e-24
LOC107382527	33.7341	3.99844	0.257427	11.6477	2.35655e-31	2.50197e-29
LOC107372638	22.7445	3.99519	0.407517	7.34986	1.98411e-13	4.43609e-12
LOC107379659	7.80072	3.99342	0.62738	4.77131	1.8303e-06	1.6631e-05
LOC107390794	55.8682	3.99337	0.351772	8.5094	1.7484e-17	5.94397e-16
c1qtnf7	3.19325	3.98846	0.802862	3.72225	0.000197453	0.0012457
tyw5	48.7774	3.986	0.215234	13.8732	9.20291e-44	2.00785e-41
exosc6	13.3029	3.98579	0.352199	8.47755	2.29991e-17	7.71353e-16
serinc4	12.4815	3.98322	0.48681	6.1281	8.89358e-10	1.27982e-08
LOC107377637	39.4104	3.98309	0.344468	8.65999	4.71805e-18	1.71247e-16
LOC107373385	8.47432	3.98155	0.480632	6.20339	5.52603e-10	8.13901e-09
LOC107377437	5.56886	3.97864	0.596871	4.99042	6.02468e-07	5.91643e-06
LOC107379225	24.7963	3.97639	0.351018	8.47931	2.26543e-17	7.62335e-16
slc48a1	213.115	3.97591	0.159266	18.6851	6.54199e-78	6.49424e-75
LOC107380956	1.95394	3.97188	0.86865	3.42126	0.000623319	0.00353481
med9	10.7144	3.97131	0.599414	4.95702	7.15815e-07	6.94953e-06
LOC107381153	40.2244	3.9685	0.278268	10.6678	1.44004e-26	1.11247e-24
LOC107373102	4.10943	3.9684	0.653555	4.54193	5.57409e-06	4.68345e-05
rsph9	4.56961	3.96576	0.704139	4.21189	2.53243e-05	0.000190306
nsl1	6.16515	3.96538	0.728852	4.06856	4.73043e-05	0.000337834
fbxl5	58.8682	3.96249	0.22746	13.0242	8.9078e-39	1.49878e-36
LOC107389962	1.92612	3.96134	1.16937	2.53242	0.0113279	0.0493427
umps	9.4411	3.9606	0.451278	6.56048	5.36344e-11	8.94088e-10
vps54	45.9357	3.96037	0.206122	14.3623	8.92717e-47	2.24355e-44
LOC107396785	459.025	3.95899	0.0975799	30.3237	5.58427e-202	1.1087e-197
dusp23	5.58383	3.95817	0.546042	5.41748	6.04454e-08	6.78013e-07
LOC107377420	884.571	3.95701	0.174708	16.9255	2.91888e-64	1.44879e-61
aqp8	3.21343	3.95529	0.816871	3.61781	0.000297101	0.00180552
LOC107394127	94.593	3.9537	0.275831	10.7084	9.29855e-27	7.41419e-25
LOC107378965	3.52999	3.95334	0.647862	4.55859	5.14972e-06	4.36002e-05
LOC107379855	90.3252	3.95199	0.315731	9.34971	8.78868e-21	4.07688e-19
smpd4	10.2181	3.94971	0.407651	7.23585	4.62616e-13	9.951e-12
LOC107392671	2.52842	3.94629	0.953916	3.08862	0.00201086	0.0102922
vamp3	70.7015	3.94559	0.263495	11.1789	5.17176e-29	4.68859e-27
parp11	19.8911	3.94494	0.362288	8.12873	4.33816e-16	1.276e-14
slirp	119.674	3.94396	0.250861	11.7354	8.38924e-32	9.05218e-30
apoo	19.7389	3.94337	0.437047	6.73467	1.64304e-11	2.91779e-10
mzt1	6.13842	3.94276	0.598461	4.9172	8.77895e-07	8.39583e-06
LOC107384764	22.6492	3.94246	0.353825	8.31616	9.08599e-17	2.85432e-15
ptrh2	8.26391	3.94167	0.50831	5.78716	7.15883e-09	9.18755e-08
sdccag3	36.0503	3.93865	0.273947	10.7271	7.59681e-27	6.08173e-25
LOC107384253	3.82748	3.9381	0.591587	4.96647	6.81834e-07	6.63585e-06
LOC107396751	5.57187	3.9378	0.529095	5.5525	2.81614e-08	3.3123e-07
cryl1	3.54819	3.93776	0.695621	4.22322	2.40835e-05	0.0001816
tmbim1	8.45795	3.93741	0.449594	6.53347	6.42637e-11	1.06236e-09
LOC107373461	1.95707	3.93719	0.906637	3.23965	0.00119675	0.00640095
prelid1	18.7259	3.93698	0.370926	7.91795	2.41464e-15	6.59426e-14
LOC107391696	10.6526	3.93377	0.457242	6.41623	1.39689e-10	2.21694e-09
LOC107396001	3.84633	3.93281	0.73825	3.97265	7.10763e-05	0.000490835
LOC107377322	4.4645	3.92861	0.762538	3.84061	0.000122729	0.000809524
LOC107388920	3.97688	3.92806	0.716291	4.08781	4.35462e-05	0.000314045
mpi	15.1083	3.92301	0.431565	6.77305	1.26095e-11	2.2656e-10
cdk1	5.02248	3.92126	0.698905	4.17977	2.91801e-05	0.000216761
LOC107379763	1.71019	3.91725	1.02507	2.84591	0.00442844	0.0210794
LOC107387147	1.92565	3.91559	1.06478	2.73821	0.00617749	0.0286069
sra1	22.6284	3.91308	0.363964	8.00376	1.20673e-15	3.38876e-14
LOC107372985	31.1177	3.91023	0.331802	8.77099	1.77105e-18	6.71038e-17
LOC107372636	1.98767	3.90929	0.69237	4.20192	2.6466e-05	0.000198435
LOC107380852	23.795	3.90655	0.271838	10.6922	1.10703e-26	8.79158e-25
LOC107390596	8.54624	3.9057	0.450547	6.44927	1.12393e-10	1.80684e-09
pigh	48.3561	3.90486	0.321298	9.04102	1.55218e-19	6.47416e-18
LOC107395647	91.7147	3.9045	0.167536	17.3366	2.49015e-67	1.4541e-64
LOC107382977	1.64689	3.90424	0.834053	3.48208	0.000497543	0.00287995
LOC107395085	3.0628	3.90384	0.939177	3.0919	0.00198881	0.0101873
blvrb	41.2139	3.90295	0.327306	8.86924	7.36439e-19	2.88388e-17
sft2d3	5.41867	3.90064	0.601288	4.82404	1.40679e-06	1.29969e-05
LOC107395375	37.0087	3.89956	0.260858	11.1155	1.05506e-28	9.26869e-27
LOC107377406	4.52571	3.89836	0.732293	3.95793	7.56025e-05	0.000519202
mrps31	151.942	3.89556	0.375381	7.71365	1.2227e-14	3.14041e-13
LOC107373422	2.18526	3.8942	0.723328	4.00123	6.30142e-05	0.000439748
LOC107384633	64.4644	3.89259	0.272748	10.6054	2.81355e-26	2.1213e-24
LOC107373763	22.528	3.89257	0.378038	7.65154	1.98592e-14	4.97205e-13
fzd6	13.7384	3.8922	0.434519	6.65608	2.81226e-11	4.85941e-10
LOC107396873	2.78767	3.89043	0.659788	4.38085	1.18219e-05	9.43756e-05
tc2n	3.72152	3.88935	0.603748	4.78569	1.70403e-06	1.55692e-05
prdx2	347.384	3.88808	0.161401	17.8938	1.31714e-71	9.01742e-69
LOC107382948	10.7795	3.88751	0.39719	7.26985	3.5988e-13	7.83448e-12
naxe	30.0669	3.88691	0.410339	7.03541	1.98671e-12	4.00041e-11
LOC107383700	17.9555	3.88573	0.389978	7.39972	1.36473e-13	3.12158e-12
LOC107374597	10.2087	3.88567	0.491978	5.86544	4.47936e-09	5.90134e-08
yipf5	10.7461	3.88459	0.473087	6.09737	1.07826e-09	1.53351e-08
LOC107372650	3.67746	3.88391	0.676493	4.26303	2.01673e-05	0.000154297
map2k1	123.674	3.88371	0.283494	10.172	2.64353e-24	1.65046e-22
LOC107372525	13.4585	3.88299	0.363844	7.92371	2.30527e-15	6.30425e-14
LOC107395318	20.2093	3.88269	0.384608	7.49512	6.6238e-14	1.55448e-12
LOC107393814	38.9143	3.88176	0.355194	8.1132	4.93037e-16	1.44377e-14
fuom	9.08677	3.88173	0.460998	6.25107	4.07639e-10	6.11274e-09
LOC107396835	29.1264	3.87973	0.442368	6.5098	7.52505e-11	1.23677e-09
LOC107396691	7.07183	3.87706	0.638464	4.50622	6.59931e-06	5.47068e-05
timmdc1	21.5449	3.87474	0.53093	5.41453	6.14495e-08	6.88109e-07
marco	11.4454	3.87279	0.448847	6.40037	1.55001e-10	2.45015e-09
LOC107375165	5.18898	3.87223	0.545249	5.26774	1.38115e-07	1.47664e-06
LOC107387362	114.509	3.87082	0.330319	8.69108	3.59023e-18	1.32738e-16
mettl12	3.8172	3.8685	0.704074	4.07415	4.61836e-05	0.000331141
cdca3	2.12299	3.86747	0.676192	4.24062	2.22907e-05	0.000168851
mterf2	11.6067	3.86477	0.624811	4.58502	4.53946e-06	3.87807e-05
myadml2	2.61309	3.86284	0.820174	3.49053	0.000482072	0.00279937
lect1	2.66767	3.8618	0.643189	4.4494	8.6112e-06	7.00971e-05
pcsk7	25.4836	3.86116	0.297808	9.60738	7.44158e-22	3.75942e-20
ropn1l	3.33669	3.85956	0.66307	4.31261	1.61342e-05	0.00012557
ndufc1	394.335	3.85579	0.158916	17.9705	3.31799e-72	2.43983e-69
LOC107377288	6.91538	3.85446	0.519259	5.49718	3.85904e-08	4.44159e-07
pop7	46.5608	3.85261	0.262795	10.8549	1.89025e-27	1.55722e-25
arl6ip6	5.53033	3.85072	0.575823	4.9507	7.39489e-07	7.15837e-06
LOC107380219	4.98787	3.8504	0.57975	4.9166	8.80589e-07	8.41348e-06
LOC107375540	2.50336	3.84965	0.786909	3.62132	0.0002931	0.00178449
lyrm2	45.0728	3.849	0.244315	11.6612	2.0126e-31	2.14829e-29
mrps10	38.2421	3.84576	0.276163	10.3046	6.71543e-25	4.44427e-23
LOC107396670	8.91611	3.84572	0.475949	5.97903	2.24465e-09	3.06856e-08
LOC107376775	4.15019	3.84437	0.677912	4.19578	2.71939e-05	0.000203125
LOC107381343	141.874	3.84429	0.230708	12.3285	6.36072e-35	8.25396e-33
LOC107388288	11.7349	3.84375	0.413556	6.87633	6.14135e-12	1.1492e-10
LOC107388113	9.44507	3.84366	0.425155	6.68853	2.25427e-11	3.93289e-10
srprb	49.2048	3.84279	0.237773	11.9559	6.04895e-33	7.10626e-31
LOC107378679	29.6977	3.84123	0.265803	10.6892	1.14316e-26	9.0065e-25
LOC107379780	27.8345	3.84092	0.29701	9.56506	1.12137e-21	5.57987e-20
LOC107383658	3.71099	3.84023	0.746031	3.80712	0.000140593	0.000915791
rangrf	2.8569	3.83898	0.608362	4.6666	3.06225e-06	2.69136e-05
LOC107397169	35.8827	3.83728	0.355124	7.98955	1.35435e-15	3.79256e-14
thsd4	20.4777	3.83673	0.318037	8.9195	4.68412e-19	1.8637e-17
glrx	39.678	3.83599	0.413658	6.85588	7.08771e-12	1.31146e-10
LOC107373785	2.10496	3.83541	0.685533	4.13606	3.53318e-05	0.000258562
LOC107373149	1.85673	3.83271	0.787069	3.59906	0.000319372	0.00192847
fam83a	3.33642	3.8323	0.740082	3.827	0.000129713	0.000852192
tmem192	8.6489	3.82819	0.414393	6.8249	8.79873e-12	1.59972e-10
LOC107385744	9.49735	3.82756	0.628356	4.49993	6.79758e-06	5.6233e-05
slc25a46	20.9058	3.82654	0.365956	7.72372	1.12985e-14	2.92084e-13
LOC107378168	1.48724	3.82228	1.03681	2.72208	0.00648732	0.0298977
LOC107382398	18.763	3.81669	0.34732	8.10979	5.07093e-16	1.48274e-14
LOC107372823	1.98925	3.81448	0.78693	3.57653	0.000348183	0.0020891
umad1	5.22385	3.81431	0.629652	4.46963	7.83544e-06	6.42034e-05
LOC107395896	2.74835	3.81326	0.847899	3.31792	0.000906902	0.00497668
LOC107382895	4.60928	3.81273	0.567839	4.9534	7.2928e-07	7.06644e-06
LOC107374024	22.3832	3.81089	0.312713	8.98873	2.50104e-19	1.01545e-17
LOC107396646	3.52505	3.80891	0.669754	4.19394	2.74154e-05	0.000204703
LOC107395994	24.1177	3.8089	0.332523	8.44725	2.98245e-17	9.83614e-16
LOC107374806	2.64035	3.80694	0.625197	4.48969	7.13262e-06	5.88211e-05
LOC107388533	23.7777	3.80637	0.381444	7.35724	1.87747e-13	4.22143e-12
sat2	21.6838	3.80482	0.455379	6.15931	7.30629e-10	1.05805e-08
LOC107384093	9.75641	3.80273	0.55635	5.03772	4.71112e-07	4.71445e-06
paox	11.6184	3.80229	0.431483	6.49456	8.32761e-11	1.35856e-09
pex10	6.68117	3.80226	0.480405	5.83313	5.43986e-09	7.07289e-08
LOC107372872	3.61397	3.802	0.912729	3.06992	0.00214118	0.0108919
gosr2	10.5378	3.80123	0.422623	6.62821	3.39782e-11	5.81053e-10
LOC107395407	3.09939	3.79845	1.09874	2.54696	0.0108666	0.047626
mblac1	3.02867	3.7977	0.65825	4.25021	2.13572e-05	0.000162337
chpf2	30.1064	3.79761	0.347264	8.05615	7.87362e-16	2.25574e-14
fam63a	42.1102	3.79719	0.34446	8.12051	4.64213e-16	1.36137e-14
plekho2	20.9593	3.79718	0.289325	9.66792	4.12671e-22	2.13921e-20
LOC107372923	12.2311	3.79677	0.405483	6.89738	5.29718e-12	1.00258e-10
gpr45	16.5891	3.79468	0.459532	6.08159	1.18999e-09	1.67799e-08
LOC107377585	9.73488	3.79379	0.421817	6.62321	3.5147e-11	5.97951e-10
rps29	1442.69	3.79367	0.18095	15.4389	8.96656e-54	3.29671e-51
LOC107392981	19.6667	3.79248	0.312519	8.93541	4.05665e-19	1.6238e-17
thtpa	2.06419	3.79247	0.670914	4.16219	3.15217e-05	0.000232651
LOC107390293	2121.8	3.79237	0.518785	5.38253	7.34467e-08	8.14643e-07
LOC107395266	3.09837	3.78972	0.804694	3.46681	0.000526681	0.00303446
LOC107385794	4.43693	3.78704	0.603689	4.61669	3.89918e-06	3.36584e-05
hsdl2	33.4725	3.78605	0.262997	10.5935	3.19575e-26	2.38528e-24
LOC107390288	10.2718	3.78591	0.548922	5.07523	3.8702e-07	3.93441e-06
LOC107377417	5.05706	3.78542	0.832968	3.34397	0.000825898	0.00457261
LOC107389113	4.95506	3.78532	0.846697	3.28963	0.00100321	0.00544944
LOC107372703	2.25171	3.78431	0.689007	4.04105	5.32124e-05	0.000376776
LOC107394857	4.87474	3.78423	0.656459	4.24128	2.22253e-05	0.00016847
pla2g15	29.2431	3.78339	0.328574	8.47113	2.43024e-17	8.13658e-16
LOC107373319	3.22163	3.78227	0.741178	3.75385	0.000174141	0.00111421
LOC107389011	39.4229	3.78118	0.584107	4.76142	1.92231e-06	1.74113e-05
fam83d	77.85	3.78108	0.353933	7.85766	3.91361e-15	1.04577e-13
LOC107380782	11.6883	3.77915	0.533525	5.20904	1.89818e-07	1.99716e-06
LOC107376852	1.77336	3.77863	0.786626	3.53235	0.000411891	0.00243311
LOC107384493	2.17794	3.77742	0.645126	4.30524	1.66806e-05	0.00012967
LOC107384444	2.30903	3.7761	0.691273	4.01592	5.92136e-05	0.000415562
cmtr2	4.01274	3.77218	0.699354	3.96391	7.37313e-05	0.000507404
LOC107392387	33.9485	3.76989	0.245749	11.2712	1.82021e-29	1.73742e-27
LOC107392391	13.9149	3.76652	0.565734	4.89014	1.00763e-06	9.5583e-06
pacrg	3.50336	3.76628	0.710478	3.89355	9.87878e-05	0.000663509
LOC107380366	9.69545	3.76612	0.547727	5.05018	4.41403e-07	4.43728e-06
LOC107379927	1.89323	3.76593	0.834347	3.31508	0.000916173	0.00502257
LOC107375054	4.43472	3.76508	0.643796	4.29496	1.74726e-05	0.000135244
LOC107393432	4.69933	3.76454	0.589794	4.6873	2.76838e-06	2.45233e-05
brcc3	3.02287	3.76453	0.656381	4.21177	2.53377e-05	0.000190335
LOC107386991	6.12999	3.76421	0.560427	4.93233	8.12543e-07	7.83118e-06
tsen2	43.6571	3.76128	0.302116	9.13979	6.25755e-20	2.73049e-18
tmem203	40.7474	3.75959	0.242589	11.3756	5.53366e-30	5.46593e-28
LOC107380769	2.3115	3.75672	0.730836	3.77201	0.000161937	0.00104285
LOC107372963	1.89575	3.75616	0.766137	3.59747	0.000321322	0.00193965
csgr08h8orf59	17.6698	3.75361	0.399796	6.88755	5.67605e-12	1.06514e-10
jmjd7	10.7274	3.75137	0.587978	4.67937	2.87757e-06	2.54256e-05
LOC107388365	3.79615	3.75017	0.735247	3.74047	0.000183676	0.00116657
kptn	10.8464	3.74559	0.473311	5.80082	6.59897e-09	8.50753e-08
hsf4	1.73583	3.74481	0.911121	3.01256	0.0025905	0.0129226
timm21	15.4563	3.74409	0.358453	7.65538	1.92738e-14	4.83158e-13
mterf1	3.79371	3.74334	0.705173	3.8903	0.000100119	0.000671998
pigx	6.08187	3.74289	0.459326	5.97155	2.35009e-09	3.20458e-08
LOC107377931	19.4921	3.74172	0.36505	7.51053	5.8888e-14	1.39685e-12
LOC107384390	40.2157	3.74118	0.814212	3.36666	0.000760834	0.00424553
csrp3	2.58258	3.74046	1.05825	2.58961	0.0096085	0.0426105
LOC107374367	3.9255	3.73831	0.602767	4.5429	5.54847e-06	4.66974e-05
LOC107377583	6.43543	3.73805	0.555158	4.93201	8.1388e-07	7.84026e-06
LOC107373220	1.86153	3.73755	0.80208	3.41307	0.000642361	0.00363449
LOC107385614	1.62484	3.73648	0.809885	3.37885	0.000727899	0.00407895
ccdc115	17.7817	3.73594	0.302362	9.04856	1.4486e-19	6.08044e-18
LOC107378961	1.42679	3.73518	0.791433	3.45598	0.000548289	0.00314163
LOC107378228	2.95696	3.73255	0.804037	3.39854	0.00067746	0.00381677
LOC107374521	12.5603	3.73241	0.356544	7.6636	1.80794e-14	4.54941e-13
insig2	29.5104	3.73185	0.297913	9.16993	4.7333e-20	2.08833e-18
LOC107372628	11.5103	3.73141	0.451138	6.05449	1.40863e-09	1.97506e-08
LOC107373459	3.08311	3.7277	0.691957	3.94201	8.08004e-05	0.000551844
LOC107385831	11.2589	3.72767	0.541376	5.0384	4.69444e-07	4.70012e-06
traf6	4.04468	3.72766	0.616034	4.42778	9.52069e-06	7.70896e-05
hdhd3	17.2977	3.72745	0.489636	5.57037	2.54195e-08	3.01661e-07
csgr11h17orf49	53.31	3.72522	0.265466	10.2658	1.00466e-24	6.53982e-23
hmgcl	14.0846	3.7247	0.396403	6.87355	6.26252e-12	1.16857e-10
clns1a	21.532	3.72123	0.437389	6.22152	4.92349e-10	7.31669e-09
fgf12	32.2494	3.72045	0.42249	6.43909	1.20195e-10	1.92137e-09
slc6a20	5.87363	3.71656	0.543302	5.00009	5.73048e-07	5.65191e-06
LOC107395703	267.399	3.71572	0.178819	15.187	4.31438e-52	1.38158e-49
dapl1	203.854	3.71276	0.240117	11.2977	1.34734e-29	1.29855e-27
LOC107373612	1.50361	3.71276	0.944532	2.87206	0.00407803	0.0195285
dusp12	3.37299	3.71206	0.613859	4.41805	9.95965e-06	8.03164e-05
LOC107395856	2.53158	3.71072	0.623319	4.34885	1.36855e-05	0.00010808
dars2	19.6068	3.70836	0.298445	9.0749	1.1378e-19	4.81661e-18
asb14	4.66412	3.70539	0.839323	3.2233	0.00126721	0.00673787
nat9	82.7616	3.70516	0.187987	14.3902	5.96586e-47	1.53826e-44
adck2	8.25246	3.70445	0.592793	4.56222	5.06157e-06	4.29088e-05
fcer1g	43.7464	3.70354	0.274759	9.83969	7.5945e-23	4.16522e-21
cntfr	7.57516	3.70183	0.532946	5.06962	3.98619e-07	4.03925e-06
LOC107378859	7.75608	3.69986	0.523286	5.15943	2.47708e-07	2.56814e-06
LOC107396038	43.6089	3.69743	0.628306	4.29317	1.76139e-05	0.000136232
sec22c	18.5532	3.69515	0.322306	8.36208	6.16204e-17	1.9669e-15
LOC107395559	58.5669	3.69497	0.209131	12.8865	5.36223e-38	8.38281e-36
lta4h	53.3966	3.6938	0.223217	12.0681	1.55719e-33	1.90842e-31
gcdh	85.7712	3.6928	0.29988	8.97961	2.7173e-19	1.10101e-17
prdx5	82.6635	3.69248	0.196208	13.7226	7.43901e-43	1.49186e-40
LOC107373369	1.92055	3.69154	0.919721	2.92648	0.00342821	0.0166864
styx	28.4545	3.69125	0.312548	8.61068	7.26279e-18	2.57345e-16
LOC107389611	4.243	3.68779	0.67899	3.95851	7.54194e-05	0.000518174
ftl	21.8834	3.68519	0.430532	6.23692	4.46268e-10	6.65181e-09
LOC107372319	17.8235	3.68473	0.39292	6.83277	8.32899e-12	1.5171e-10
LOC107379462	2.10708	3.6843	0.639127	4.19994	2.6698e-05	0.000199873
mfsd3	28.4317	3.68426	0.368594	7.28243	3.27854e-13	7.18457e-12
atp5sl	37.7333	3.68316	0.243017	11.041	2.42195e-28	2.06375e-26
LOC107380288	2.10091	3.67999	0.76388	3.50839	0.000450833	0.00263182
LOC107383963	1.66492	3.67764	0.891346	3.00404	0.00266417	0.0132435
slc39a1	9.79909	3.67608	0.369958	7.23348	4.7078e-13	1.01047e-11
LOC107378425	1.62625	3.67366	0.741389	3.60628	0.000310614	0.00188073
LOC107391443	37.0865	3.67269	0.257061	10.3971	2.55548e-25	1.73755e-23
csgr17h19orf25	8.13524	3.6712	0.425449	6.27853	3.4178e-10	5.16298e-09
lrrc38	76.2996	3.67021	0.279299	9.5604	1.17307e-21	5.80801e-20
LOC107396066	1.90819	3.66413	0.753988	3.53338	0.00041028	0.00242432
LOC107395427	111.807	3.66076	0.310753	8.56229	1.1065e-17	3.86767e-16
LOC107384516	29.9693	3.65939	0.369732	7.19275	6.34997e-13	1.34764e-11
LOC107373586	2.30847	3.65892	0.697618	3.81143	0.000138163	0.000902924
LOC107385132	4.45919	3.65866	0.696011	3.81985	0.000133535	0.000874988
LOC107379993	24.1912	3.6584	0.324291	8.19758	2.45271e-16	7.35591e-15
LOC107382174	154.639	3.6574	0.238629	11.1361	8.36885e-29	7.41764e-27
LOC107373256	3.2462	3.65623	0.684252	3.88195	0.000103624	0.000694348
LOC107375188	6.44678	3.65584	0.558376	4.75636	1.97118e-06	1.78214e-05
LOC107373404	1.78968	3.65517	0.95447	2.78183	0.00540535	0.0252929
ndufaf2	43.3572	3.65365	0.281793	9.41703	4.64006e-21	2.19866e-19
LOC107391262	189.634	3.65364	0.358694	7.39808	1.38172e-13	3.15319e-12
rftn2	32.6835	3.65334	0.628563	4.22127	2.42928e-05	0.00018304
mrps2	13.2712	3.65328	0.333452	7.957	1.76254e-15	4.88737e-14
LOC107380381	27.2366	3.65187	0.556068	4.76897	1.8517e-06	1.68101e-05
LOC107373629	7.29607	3.64989	0.519525	5.10059	3.38588e-07	3.47048e-06
mrpl4	25.5461	3.64867	0.387483	6.83557	8.16769e-12	1.49182e-10
LOC107391084	7.63922	3.64693	0.476215	5.55826	2.7247e-08	3.21809e-07
acadvl	257.305	3.64614	0.169833	15.5808	9.82453e-55	3.75108e-52
lamtor4	86.8282	3.64554	0.22182	11.9266	8.60657e-33	9.99268e-31
ldlrad2	1.43283	3.64543	0.791298	3.34316	0.00082831	0.00458469
LOC107390215	16.4338	3.64204	0.428009	6.17287	6.70635e-10	9.76157e-09
akirin2	9.81207	3.64089	0.420628	6.27845	3.41962e-10	5.16298e-09
LOC107374436	9.38694	3.63858	0.424657	6.21344	5.18356e-10	7.67445e-09
LOC107383804	7.37845	3.6377	0.693812	3.80175	0.000143678	0.000934352
LOC107376065	2.14573	3.63725	0.731989	3.60286	0.00031474	0.00190282
hes6	20.6334	3.63717	0.371653	7.09579	1.28617e-12	2.62443e-11
kiaa0391	10.9213	3.63632	0.409104	6.44412	1.16269e-10	1.86313e-09
LOC107395356	35.7885	3.63574	0.223777	11.7784	5.04346e-32	5.56294e-30
fam117a	1.30517	3.63291	0.710788	3.70421	0.000212052	0.00132993
LOC107396762	2.51678	3.63022	0.729524	3.60539	0.000311686	0.00188607
eif3l	236.978	3.62817	0.170585	15.4068	1.47289e-53	5.31685e-51
LOC107386128	25.3069	3.62809	0.759601	3.45983	0.000540526	0.00310521
LOC107381395	2.85425	3.62688	0.614163	4.27717	1.89283e-05	0.000145434
taf13	28.644	3.6263	0.366003	7.17563	7.19769e-13	1.52012e-11
nit1	6.47976	3.62623	0.539944	4.86389	1.15102e-06	1.08049e-05
ociad1	73.461	3.62563	0.27828	9.4352	3.90234e-21	1.87142e-19
vopp1	10.8104	3.62474	0.444751	5.9016	3.59998e-09	4.80659e-08
kctd14	1.82775	3.62351	0.71295	3.67979	0.000233425	0.00145097
cap1	158.664	3.62342	0.194146	13.5126	1.31805e-41	2.46873e-39
LOC107395668	1.49818	3.62275	0.768812	3.41143	0.000646226	0.00365324
ube2g2	3.10329	3.62098	0.665894	3.93604	8.2837e-05	0.000564007
LOC107396727	1.48195	3.6202	0.793519	3.302	0.00095999	0.00523905
magt1	12.319	3.61999	0.434076	6.03578	1.58199e-09	2.19949e-08
LOC107396237	1.88218	3.61809	0.678014	3.86141	0.000112734	0.000749322
LOC107375877	2.18621	3.61806	0.771089	3.39528	0.000685596	0.00385823
LOC107385988	17.0798	3.61581	0.342798	7.63077	2.33359e-14	5.79138e-13
gins1	16.7411	3.61551	0.394064	6.63728	3.19532e-11	5.48313e-10
LOC107395090	2.79073	3.61506	0.823196	3.17672	0.00148952	0.00779876
coq2	18.9955	3.61314	0.283923	9.20369	3.45869e-20	1.54659e-18
rnf222	1.78919	3.61057	0.729291	3.5796	0.000344117	0.00206782
gemin2	12.6253	3.60929	0.46075	5.66313	1.4864e-08	1.82054e-07
LOC107374915	1.29115	3.60818	0.821649	3.17433	0.00150182	0.00785696
LOC107396958	18.4262	3.60791	0.352478	7.39878	1.37436e-13	3.14e-12
LOC107384402	1.91791	3.60723	0.718056	3.63095	0.000282374	0.0017266
mcm5	13.8199	3.60647	0.396303	6.57696	4.80167e-11	8.05172e-10
LOC107375776	2.69765	3.60572	0.785016	3.31932	0.000902369	0.00495454
LOC107383000	2.77047	3.60495	0.651932	3.99574	6.44923e-05	0.000448806
LOC107372380	2.40809	3.60439	0.846848	3.07539	0.0021023	0.0107105
LOC107372741	2.03049	3.60287	0.62613	4.15708	3.22343e-05	0.000237293
LOC107392806	9.38325	3.60193	0.477922	5.44424	5.20265e-08	5.88902e-07
LOC107381149	6.65769	3.60133	0.465963	5.5827	2.36819e-08	2.82391e-07
LOC107379664	64.8399	3.60108	0.228095	11.4035	4.01666e-30	4.02762e-28
LOC107386218	46.6057	3.60081	0.455343	5.71176	1.11811e-08	1.39704e-07
gtdc1	11.0692	3.60059	0.461206	5.63867	1.71365e-08	2.0809e-07
LOC107387073	1.28588	3.59853	0.770336	3.37325	0.000742878	0.00415468
tmem256	13.508	3.59788	0.450051	5.77241	7.81479e-09	9.96498e-08
LOC107381452	14.2693	3.59694	0.613425	4.23351	2.30071e-05	0.000174145
klhl34	5.27905	3.59673	0.680087	3.81823	0.000134414	0.000880162
fuca2	4.28062	3.59366	0.526188	4.92914	8.25925e-07	7.94473e-06
LOC107391587	25.2356	3.59362	0.314919	8.23581	1.78354e-16	5.40617e-15
LOC107396791	1814.78	3.59274	0.217136	11.9406	7.26728e-33	8.48733e-31
zdhhc24	5.08549	3.59256	0.563936	4.59727	4.28067e-06	3.67279e-05
pxmp2	6.48942	3.59242	0.488636	5.30542	1.12411e-07	1.21757e-06
ramp2	12.5212	3.59212	0.479107	5.41032	6.29123e-08	7.02904e-07
LOC107394137	14.3221	3.58975	0.34449	7.51764	5.57749e-14	1.33256e-12
LOC107384629	19.4097	3.58719	0.349953	7.39296	1.43601e-13	3.26956e-12
LOC107389109	99.5553	3.5863	0.158067	16.3621	3.56761e-60	1.64724e-57
LOC107392677	23.4281	3.5851	0.37695	6.85795	6.98553e-12	1.29376e-10
derl1	25.2111	3.58233	0.331924	7.77989	7.25872e-15	1.89375e-13
efhb	3.50055	3.58215	0.703131	3.67236	0.000240323	0.00148873
csgr08h8orf88	2.14788	3.58126	0.832157	3.10189	0.00192292	0.00987221
LOC107374001	37.4193	3.5798	0.283087	9.1131	8.00642e-20	3.43325e-18
spcs3	132.6	3.57945	0.189493	13.6124	3.37918e-42	6.64261e-40
LOC107380284	2.22084	3.57887	0.721802	3.57282	0.000353162	0.00211514
LOC107387629	11.4297	3.57886	0.555605	4.64153	3.45838e-06	3.01152e-05
rpain	10.1622	3.57882	0.551649	4.67475	2.94313e-06	2.59647e-05
LOC107372833	4.82336	3.5788	0.654301	3.9413	8.10428e-05	0.000553119
LOC107390831	4.25492	3.57756	0.638053	4.03974	5.35112e-05	0.000378622
LOC107391467	4.96164	3.57752	0.803104	3.20945	0.00132989	0.00703347
sfrp2	3.83095	3.57735	0.701949	3.6717	0.000240944	0.00149211
alg8	8.47587	3.57627	0.589908	4.36724	1.25828e-05	0.000100088
got2	411.204	3.57493	0.125967	20.4413	7.17367e-93	1.29478e-89
qsox2	32.801	3.57492	0.272136	9.46191	3.02367e-21	1.45709e-19
mrpl57	38.1632	3.57452	0.297579	8.65156	5.08021e-18	1.8372e-16
ghitm	92.2202	3.57422	0.198669	12.9573	2.13563e-38	3.44721e-36
fam20b	51.379	3.57312	0.302009	8.52	1.5956e-17	5.47134e-16
LOC107374102	3.63119	3.57098	0.795811	3.23064	0.00123514	0.0065868
tesc	23.221	3.57074	0.433204	5.93423	2.95223e-09	3.98461e-08
LOC107386147	1.63265	3.56899	0.707056	3.63337	0.000279747	0.00171159
tmem86a	74.7838	3.56844	0.251085	10.2294	1.46489e-24	9.35174e-23
chst10	11.4476	3.56775	0.37965	6.76347	1.34726e-11	2.4163e-10
ergic3	33.4353	3.56696	0.321862	7.97535	1.51952e-15	4.23121e-14
psmd9	42.3432	3.56651	0.22678	11.3172	1.07873e-29	1.04474e-27
slc46a3	5.35846	3.56559	0.533516	4.80883	1.51815e-06	1.39478e-05
LOC107376358	319.486	3.56492	0.186704	13.7379	6.01622e-43	1.2314e-40
LOC107389298	54.5548	3.56354	0.348479	7.35637	1.88985e-13	4.23967e-12
ncdn	8.95211	3.5622	0.69452	3.68916	0.000224992	0.00140295
taf5l	5.73786	3.56182	0.474399	5.40014	6.65905e-08	7.41081e-07
LOC107374190	15.9448	3.56163	0.449755	5.69561	1.22932e-08	1.52448e-07
slc13a3	8.54478	3.56136	0.465786	5.49901	3.8193e-08	4.40095e-07
LOC107382809	8.27541	3.56088	0.612029	4.18425	2.86106e-05	0.000212907
zbtb48	10.8332	3.55925	0.50833	5.03462	4.78806e-07	4.78902e-06
gpr101	14.937	3.55866	0.323471	7.91	2.57385e-15	7.00017e-14
LOC107377943	1.95222	3.55766	0.973205	2.62808	0.00858693	0.0384668
fam136a	6.21035	3.55571	0.623977	4.09584	4.20642e-05	0.000304463
LOC107373805	8.72788	3.55352	0.462471	5.52147	3.3617e-08	3.90539e-07
LOC107390556	20.3354	3.55152	0.357428	7.13855	9.43173e-13	1.95672e-11
ddx17	182.146	3.55151	0.213021	11.9777	4.64775e-33	5.52554e-31
fabp2	5.23296	3.55143	0.719303	3.54709	0.000389508	0.00231502
mon1a	16.6593	3.55108	0.31578	8.07864	6.54937e-16	1.89274e-14
LOC107372738	40.6088	3.54925	0.289779	8.79724	1.40223e-18	5.36413e-17
LOC107391525	1.86202	3.54908	0.874328	2.91548	0.00355147	0.0172188
nr2c2ap	15.9458	3.54652	0.436258	5.83718	5.30904e-09	6.92092e-08
rbm43	14.488	3.54513	0.585056	4.35024	1.35987e-05	0.00010748
kiaa1143	145.846	3.54363	0.131254	19.3795	1.14928e-83	1.52119e-80
LOC107384765	738.502	3.54327	0.192811	13.1905	9.95298e-40	1.73339e-37
LOC107373965	1.78642	3.54238	0.771245	3.29646	0.000979114	0.00533315
stab2	16.6157	3.54051	0.628854	4.0399	5.34733e-05	0.000378488
LOC107384971	4.93519	3.53946	0.932704	2.72269	0.00647537	0.0298497
LOC107396891	5.491	3.53942	0.557622	4.55402	5.26298e-06	4.44644e-05
LOC107395650	2.19609	3.53866	0.832808	3.04831	0.00230132	0.0116083
LOC107391013	129.366	3.53806	0.294762	8.61054	7.27162e-18	2.57345e-16
LOC107382793	1.491	3.53763	0.790588	3.2098	0.00132827	0.00702678
tgoln2	178.433	3.5373	0.168664	15.0436	3.80567e-51	1.16005e-48
LOC107391807	3.04206	3.53662	0.634037	4.00075	6.31426e-05	0.00044049
commd7	18.7957	3.5349	0.404448	6.26757	3.66731e-10	5.51596e-09
LOC107391533	12.4706	3.53467	0.578783	4.37932	1.19053e-05	9.50028e-05
LOC107376822	4.70879	3.53062	0.608277	4.1603	3.17826e-05	0.000234228
LOC107395944	2.3116	3.52826	0.75048	3.36885	0.00075482	0.00421553
pnkp	9.67673	3.5276	0.442384	5.7136	1.10611e-08	1.38466e-07
LOC107385463	6.22066	3.52557	0.617931	4.08714	4.36721e-05	0.000314838
LOC107380946	4.54393	3.52549	0.606607	4.16331	3.13671e-05	0.000231805
LOC107385909	5.03549	3.52364	0.534612	4.72051	2.35251e-06	2.1039e-05
phf11	29.7992	3.52258	0.539898	4.67232	2.9782e-06	2.6233e-05
LOC107386701	5.9822	3.5212	0.524072	4.81079	1.50334e-06	1.38182e-05
en1	2.88403	3.51727	0.677484	3.71561	0.000202714	0.00127487
rtn4ip1	8.8101	3.51492	0.472661	5.32077	1.0333e-07	1.12535e-06
nudt5	34.9049	3.5145	0.254751	9.87042	5.59323e-23	3.13695e-21
sec22a	18.6168	3.51074	0.31061	8.08327	6.30506e-16	1.82479e-14
srp9	16.606	3.50769	0.388073	6.46191	1.03392e-10	1.66484e-09
LOC107377036	5.92501	3.5075	0.870526	2.88044	0.00397117	0.0190766
csgr06h19orf47	29.3402	3.50701	0.277609	9.03074	1.7052e-19	7.05314e-18
LOC107396790	2.88786	3.50669	0.707155	3.54476	0.000392971	0.00233036
terf2	7.73625	3.50515	0.44681	5.60674	2.06169e-08	2.47627e-07
LOC107386066	2.48761	3.50417	0.749221	3.34237	0.000830655	0.00459638
gfod1	16.8852	3.503	0.368491	6.79256	1.10162e-11	1.98832e-10
LOC107381707	8.86687	3.50246	0.508107	4.92506	8.43323e-07	8.09248e-06
LOC107387269	1.60435	3.50159	0.978468	2.55664	0.0105687	0.0464435
LOC107377291	9.53947	3.49941	0.427504	5.84652	5.01974e-09	6.56102e-08
fam78a	13.1088	3.499	0.59159	4.22421	2.39778e-05	0.000180872
tprg1l	55.5798	3.49795	0.343711	7.26759	3.65963e-13	7.95819e-12
LOC107381807	6.56348	3.49741	0.624859	3.99676	6.42147e-05	0.00044734
LOC107374582	1.73739	3.49701	0.877484	2.84565	0.00443207	0.0210917
dyrk3	11.5069	3.49672	0.588682	4.24121	2.22319e-05	0.00016847
LOC107392101	16.6066	3.49549	0.525713	4.74688	2.06581e-06	1.86091e-05
pecr	13.8235	3.49465	0.355831	7.01076	2.37032e-12	4.69195e-11
LOC107389433	1.51096	3.49406	0.944797	2.63979	0.00829582	0.0373312
LOC107382121	3.9773	3.49363	0.732866	3.40257	0.000667545	0.00376625
LOC107397275	1.71175	3.49256	0.768444	3.24364	0.00118012	0.00632221
LOC107380883	30.7461	3.4902	0.275285	9.04588	1.48463e-19	6.20542e-18
LOC107392062	2.00214	3.48907	0.928967	2.67939	0.00737562	0.0335784
churc1	13.7484	3.48672	0.312179	7.96568	1.64319e-15	4.56279e-14
gatc	8.76505	3.48563	0.429385	5.78882	7.08844e-09	9.109e-08
ppif	28.3583	3.48433	0.294999	8.42147	3.71792e-17	1.21233e-15
LOC107374011	19.3897	3.48234	0.330911	7.50152	6.30798e-14	1.49094e-12
LOC107385305	1.93648	3.48206	0.963542	2.57598	0.00999575	0.0441307
fh	53.3863	3.48033	0.221953	11.175	5.4031e-29	4.87605e-27
cdk5rap1	57.3339	3.48023	0.290084	8.55005	1.23037e-17	4.28557e-16
mrps6	55.117	3.48019	0.318466	7.78795	6.81063e-15	1.78624e-13
farsa	44.5491	3.47915	0.242675	10.2159	1.68287e-24	1.06747e-22
opa3	9.91745	3.47837	0.414101	5.98495	2.16454e-09	2.96582e-08
LOC107382357	51.8521	3.47692	0.378177	6.54964	5.76762e-11	9.58246e-10
fastk	75.8303	3.47169	0.241754	10.224	1.54829e-24	9.85247e-23
LOC107372906	29.5338	3.47145	0.294546	8.39071	4.83226e-17	1.56e-15
LOC107394899	812.305	3.47134	0.16485	14.9915	8.35076e-51	2.47457e-48
smap1	153.302	3.47039	0.161649	15.2824	1.00203e-52	3.49022e-50
cdipt	46.1097	3.46989	0.306109	8.06865	7.10815e-16	2.04529e-14
LOC107381169	2.00039	3.46946	0.735532	3.35738	0.000786849	0.00437471
LOC107378383	2.28299	3.46928	0.764223	3.2311	0.00123314	0.00657964
LOC107372504	2.65487	3.46869	0.680012	3.63037	0.000283017	0.00172986
LOC107389177	2.95349	3.46609	0.729175	3.38203	0.000719523	0.00403429
LOC107379746	1.15076	3.46589	0.714628	3.4506	0.000559352	0.00319947
csgr16h14orf80	7.8062	3.4658	0.463468	5.32033	1.0358e-07	1.12745e-06
LOC107388308	428.754	3.46469	0.169063	14.5785	3.84814e-48	1.03245e-45
med31	9.98847	3.46162	0.533436	4.61466	3.93737e-06	3.39438e-05
cfap65	4.61295	3.46005	0.569243	4.32162	1.54888e-05	0.000120973
LOC107386361	29.1431	3.45929	0.338123	7.27337	3.50634e-13	7.64999e-12
LOC107374198	1.22399	3.45803	0.913906	2.68959	0.00715404	0.0326445
LOC107376634	63.5174	3.45611	0.294273	8.34637	7.03952e-17	2.22907e-15
cct4	153.485	3.4526	0.390378	6.28263	3.32898e-10	5.03379e-09
LOC107391350	58.6114	3.45244	0.286804	8.55094	1.22089e-17	4.26003e-16
LOC107386228	1.60957	3.45223	0.878931	2.79002	0.00527055	0.0247146
nudc	75.2085	3.45163	0.189052	12.968	1.85829e-38	3.02413e-36
LOC107390940	3.5748	3.45143	0.648593	3.77961	0.000157076	0.00101352
ptges	39.4737	3.45091	0.316956	7.73265	1.05331e-14	2.73007e-13
LOC107379295	3.9438	3.45054	0.598663	4.09335	4.25183e-05	0.00030719
crip1	17.384	3.44886	0.438714	5.58191	2.37891e-08	2.83499e-07
LOC107384290	5.49504	3.4485	0.525861	4.65618	3.22137e-06	2.82372e-05
tspan33	3.24325	3.4471	0.875855	2.79396	0.00520677	0.0244386
nme5	7.58574	3.44564	0.523165	4.6747	2.94382e-06	2.59647e-05
LOC107379419	239.806	3.44392	0.316494	7.72184	1.14662e-14	2.95649e-13
LOC107376414	13.2757	3.44243	0.357205	6.83763	8.05138e-12	1.47193e-10
LOC107377900	16.5356	3.441	0.472167	5.16979	2.34363e-07	2.43742e-06
LOC107394067	1.44713	3.44012	0.89955	2.7126	0.00667573	0.0306521
hpse	22.819	3.43864	0.348409	6.99937	2.57115e-12	5.05423e-11
LOC107392467	5.19836	3.43793	0.531501	4.58687	4.49942e-06	3.84718e-05
LOC107373936	2.22024	3.43622	0.833821	2.92175	0.00348071	0.0168971
LOC107385505	66.198	3.43562	0.231522	10.5201	6.9835e-26	5.04183e-24
kif22	26.8877	3.43559	0.292941	8.31428	9.23131e-17	2.89083e-15
LOC107379305	16.5744	3.43424	0.444027	5.4822	4.20074e-08	4.80978e-07
tyms	2.55868	3.43315	0.724619	3.35783	0.000785556	0.00436875
LOC107384976	2.32167	3.43169	0.687085	3.53914	0.000401436	0.0023763
LOC107389244	25.9379	3.43088	0.291641	8.33519	7.73714e-17	2.44218e-15
gldc	31.0242	3.43022	0.425264	5.71462	1.09949e-08	1.37724e-07
LOC107376754	49.0431	3.42882	0.223404	10.8719	1.56936e-27	1.29825e-25
slc25a32	5.67903	3.42868	0.539783	4.49937	6.81551e-06	5.63578e-05
LOC107382360	21.8428	3.42831	0.321057	7.56349	3.92398e-14	9.5357e-13
rnf150	28.9761	3.4283	0.3803	6.38523	1.71144e-10	2.68608e-09
LOC107394969	5.62927	3.42676	0.565559	4.2909	1.77947e-05	0.000137363
LOC107391207	10.3659	3.42591	0.441249	5.49782	3.84512e-08	4.42813e-07
ctsb	16.3033	3.42496	0.735261	3.2981	0.000973415	0.00530647
tbcb	60.7208	3.42378	0.227425	10.6575	1.6091e-26	1.23826e-24
narf	17.6729	3.41976	0.326897	7.4022	1.33945e-13	3.06729e-12
LOC107395883	3.74018	3.41926	0.875524	2.76322	0.00572346	0.0266433
itgb8	19.9701	3.41782	0.344094	7.02664	2.11566e-12	4.23858e-11
thnsl2	6.12028	3.41322	0.524826	4.59813	4.26305e-06	3.66084e-05
slc35d2	3.64947	3.41171	0.578791	4.1668	3.08899e-05	0.000228413
rhbdd3	11.8358	3.4116	0.367987	6.55347	5.62138e-11	9.35514e-10
LOC107387697	2.72587	3.411	0.885471	2.72285	0.00647216	0.0298486
LOC107377206	1.58108	3.40764	0.877454	2.74389	0.0060715	0.0281512
atpaf1	30.1825	3.40655	0.276432	8.70575	3.15488e-18	1.17078e-16
akap14	4.77636	3.40638	0.508662	4.73081	2.23622e-06	2.00442e-05
dapp1	4.94187	3.40616	0.589638	4.08075	4.48915e-05	0.000322692
LOC107379877	4.65053	3.40601	0.803745	2.9935	0.00275795	0.0136788
LOC107380274	5.87435	3.40454	0.473686	5.07624	3.84974e-07	3.91963e-06
LOC107395765	4.1495	3.40422	0.570932	4.21104	2.54198e-05	0.000190879
f2r	4.48423	3.39915	0.738038	3.25072	0.00115114	0.00618366
LOC107374959	22.6331	3.3971	0.298977	8.0177	1.07742e-15	3.05152e-14
LOC107396651	16.9538	3.39595	0.31626	7.5759	3.56656e-14	8.75285e-13
sh3bgr	44.5915	3.39269	0.249186	9.60204	7.83767e-22	3.94947e-20
LOC107377725	18.2784	3.39243	0.360991	6.6274	3.41649e-11	5.83743e-10
LOC107397329	1.14175	3.39082	0.848621	2.8173	0.00484297	0.0228764
pigl	3.54599	3.39013	0.574986	4.15684	3.22677e-05	0.000237451
fsbp	9.72543	3.38789	0.422595	5.65054	1.59945e-08	1.95178e-07
LOC107380824	13.2003	3.38779	0.373164	6.39879	1.56618e-10	2.46785e-09
LOC107391778	13.6613	3.38659	0.314338	7.59244	3.13933e-14	7.72346e-13
LOC107373525	4.11423	3.3857	0.551677	4.32445	1.52916e-05	0.000119574
LOC107376596	11.8485	3.38536	0.444385	5.36777	7.97146e-08	8.82193e-07
LOC107385099	9.65074	3.38299	0.421978	5.64718	1.63104e-08	1.98544e-07
LOC107391303	1.80055	3.38064	0.703005	3.38638	0.000708223	0.0039743
LOC107373116	45.9568	3.38049	0.353905	6.72634	1.7398e-11	3.0786e-10
LOC107390133	69.8338	3.38016	0.573917	4.14722	3.36533e-05	0.000246824
rabl3	6.25156	3.37862	0.448294	5.30595	1.12088e-07	1.21481e-06
slc35b4	15.7384	3.37844	0.330115	7.20488	5.80942e-13	1.23756e-11
LOC107389040	5.73353	3.37833	0.641462	3.70767	0.000209176	0.00131382
cog4	37.346	3.37755	0.295761	8.03878	9.07372e-16	2.58464e-14
LOC107382025	20.3276	3.37661	0.269664	8.8132	1.21624e-18	4.67065e-17
sgta	34.6498	3.3762	0.291763	8.14428	3.81535e-16	1.12723e-14
galm	6.95024	3.3758	0.489678	4.85175	1.22379e-06	1.14393e-05
LOC107391201	6.62033	3.37535	0.545225	4.35664	1.32077e-05	0.000104555
med11	42.3485	3.37513	0.284018	8.36262	6.13396e-17	1.96109e-15
LOC107377950	25.4805	3.37443	0.303017	7.83596	4.65272e-15	1.23496e-13
hsd3b1	1.46703	3.37394	0.810337	2.92957	0.00339426	0.0165373
LOC107393071	16.7887	3.37228	0.389043	6.09774	1.07578e-09	1.53108e-08
LOC107392117	33.3912	3.37148	0.308126	7.69647	1.39873e-14	3.55573e-13
dusp1	13.8481	3.37044	0.557343	4.25311	2.10825e-05	0.000160496
mrps28	27.0078	3.36629	0.280053	8.44943	2.92723e-17	9.67008e-16
LOC107390406	2.5834	3.36567	0.620907	3.81002	0.000138956	0.000906911
mapre1	24.3134	3.36545	0.338364	6.99086	2.73204e-12	5.36517e-11
LOC107379320	9.75312	3.36431	0.589824	4.0085	6.1105e-05	0.000427477
LOC107394529	8.17469	3.36392	0.491235	4.8122	1.49281e-06	1.37342e-05
LOC107377010	97.2093	3.36266	0.270624	8.73042	2.53736e-18	9.50504e-17
pex12	4.10232	3.35988	0.685582	3.44215	0.00057711	0.00329346
trmt112	40.3172	3.35979	0.335935	7.02454	2.14767e-12	4.28973e-11
gcat	7.13382	3.35955	0.511073	4.61685	3.89601e-06	3.36456e-05
ubiad1	14.1129	3.35934	0.366298	6.44106	1.18644e-10	1.89964e-09
LOC107379058	1.20983	3.35826	0.68251	3.45528	0.000549729	0.00314806
rnf213	127.506	3.35806	0.431894	5.45981	4.76654e-08	5.42632e-07
LOC107397256	1.96998	3.3577	0.725114	3.25148	0.00114804	0.00617033
phb2	72.3554	3.35658	0.250692	9.40029	5.44144e-21	2.56006e-19
lgi1	13.3438	3.35606	0.535095	4.40306	1.06734e-05	8.5689e-05
LOC107395246	102.643	3.35182	0.373643	6.29431	3.08774e-10	4.69043e-09
gstk1	22.2772	3.35155	0.365837	6.42785	1.29422e-10	2.06223e-09
LOC107385012	187.477	3.35105	0.187999	12.5056	6.95695e-36	9.5919e-34
LOC107384672	5.85851	3.35076	0.627918	3.74373	0.000181307	0.00115315
nudt18	7.39463	3.3505	0.517853	4.53894	5.65386e-06	4.74236e-05
nudt7	17.1614	3.34888	0.377715	6.21865	5.01453e-10	7.44084e-09
tmem136	65.9376	3.34864	0.197331	11.9021	1.15456e-32	1.31739e-30
caap1	33.4948	3.34841	0.230705	10.1793	2.45317e-24	1.5413e-22
LOC107377493	3.67438	3.34741	0.618284	3.79665	0.000146664	0.000953463
LOC107375515	43.4777	3.34594	0.263812	8.89244	5.97831e-19	2.35971e-17
LOC107392186	1.25079	3.34525	0.916078	2.5601	0.0104641	0.0460606
LOC107378722	4.15732	3.34426	0.678389	3.45563	0.000549014	0.00314487
LOC107376719	1.40447	3.344	0.657228	3.56649	0.000361791	0.00216421
zswim7	2.91878	3.34272	0.674844	3.4715	0.000517564	0.00298713
rdh5	1.2701	3.34221	0.782247	2.9942	0.00275161	0.0136508
LOC107380773	2.11588	3.34206	0.777188	3.01351	0.00258246	0.0128857
LOC107375482	3.77133	3.34141	0.601662	3.89157	9.95969e-05	0.000668717
LOC107383711	1.3557	3.34043	0.812644	2.88002	0.00397648	0.0190882
LOC107391824	9.30421	3.34041	0.51853	4.51355	6.37522e-06	5.30221e-05
atp6ap1	323.442	3.33834	0.258884	9.03242	1.67922e-19	6.97475e-18
LOC107391160	9.78896	3.33793	0.475946	4.91218	9.00701e-07	8.5891e-06
twsg1	24.0803	3.33624	0.322169	7.25159	4.11893e-13	8.9082e-12
ildr2	10.9082	3.33614	0.398885	5.85666	4.72256e-09	6.19707e-08
ppp1r1c	4.23016	3.33553	0.56689	4.1199	3.79043e-05	0.000275761
lsm4	120.747	3.33462	0.205493	11.361	6.53623e-30	6.42427e-28
LOC107396895	13.9814	3.33271	0.338276	6.89586	5.35387e-12	1.01138e-10
LOC107383545	15.1723	3.33247	0.345046	6.75988	1.38105e-11	2.46799e-10
LOC107380692	2.93949	3.33205	0.677732	3.44096	0.000579648	0.00330604
fbxo34	29.3854	3.33046	0.240539	9.68848	3.37515e-22	1.76808e-20
ccna2	2.50398	3.32926	0.69611	3.34611	0.000819536	0.00454147
gba	25.5728	3.3273	0.703501	3.30816	0.000939095	0.00513914
LOC107378381	326.072	3.32526	0.370918	6.26894	3.63517e-10	5.4748e-09
LOC107390297	4.35296	3.32498	0.633269	3.6714	0.000241224	0.00149338
rnf31	8.93607	3.32395	0.363608	6.39137	1.64406e-10	2.58441e-09
LOC107394844	23.4241	3.32321	0.267402	8.68807	3.68648e-18	1.3554e-16
ankrd39	23.0892	3.3219	0.380737	6.09844	1.0711e-09	1.52551e-08
ndufs5	221.736	3.3213	0.269093	8.62637	6.33295e-18	2.27368e-16
LOC107373640	51.6641	3.32109	0.206877	11.2197	3.26511e-29	3.01514e-27
dera	23.6592	3.32108	0.261856	8.86394	7.72359e-19	3.01859e-17
ring1	37.7262	3.32101	0.452701	5.12702	2.94358e-07	3.03594e-06
bcap31	111.835	3.32079	0.337863	6.86903	6.46379e-12	1.20161e-10
atp6v0d1	266.03	3.32044	0.164283	14.1246	2.67759e-45	6.25422e-43
LOC107381107	15.4127	3.32023	0.325691	7.12402	1.04827e-12	2.1612e-11
LOC107382294	7.01687	3.32011	0.605713	3.83038	0.000127945	0.000841691
LOC107373142	2.44539	3.32	0.719921	3.22258	0.00127043	0.00675316
LOC107384718	52.5034	3.31854	0.225351	10.2886	7.93215e-25	5.19752e-23
sfr1	2.05179	3.31401	0.689381	3.35664	0.000788949	0.00438393
LOC107384220	48.1616	3.31389	0.312363	7.40772	1.28494e-13	2.94927e-12
LOC107373210	13.2193	3.31204	0.388087	5.95754	2.56061e-09	3.47732e-08
LOC107395840	1.11145	3.30873	0.785207	2.94029	0.00327907	0.0160233
eogt	7.75684	3.3073	0.455857	5.06147	4.16034e-07	4.19926e-06
ppil3	6.26754	3.3054	0.519002	4.44198	8.91331e-06	7.24079e-05
kiaa1586	2.15448	3.30524	0.665608	3.46337	0.00053346	0.00306816
LOC107392135	39.9999	3.30495	0.369152	6.24391	4.26758e-10	6.37535e-09
LOC107379785	1.47267	3.3045	0.747297	3.08378	0.0020439	0.0104452
galnt11	27.5392	3.30076	0.322336	7.13776	9.48651e-13	1.96485e-11
dnaaf3	2.56507	3.29956	0.63515	3.6205	0.000294032	0.00178961
LOC107375438	9.13564	3.29948	0.474891	4.84212	1.28459e-06	1.1957e-05
LOC107377456	31.6461	3.29876	0.36719	6.26041	3.83954e-10	5.76629e-09
shkbp1	6.84426	3.297	0.526043	4.36656	1.26219e-05	0.000100358
ptcd3	62.8043	3.29611	0.326558	7.03125	2.0469e-12	4.11744e-11
rps21	840.79	3.29354	0.203522	11.2692	1.86151e-29	1.76835e-27
LOC107393847	61.292	3.29299	0.371406	6.1738	6.66659e-10	9.71795e-09
agpat4	10.7065	3.29192	0.479965	4.77519	1.79542e-06	1.63515e-05
LOC107388883	74.8259	3.29162	0.345023	6.64194	3.09584e-11	5.32624e-10
tmem196	1.2099	3.29062	0.725632	3.15672	0.00159554	0.00831877
LOC107392595	68.7649	3.29057	0.340736	6.72241	1.78746e-11	3.15731e-10
pcnx4	16.414	3.2905	0.331488	6.90975	4.85497e-12	9.24166e-11
LOC107393578	92.7681	3.2898	0.264124	8.66942	4.34323e-18	1.58512e-16
cog8	22.5135	3.28883	0.26091	8.77248	1.74767e-18	6.63447e-17
bbox1	13.1845	3.28721	0.376904	6.06841	1.29181e-09	1.8164e-08
LOC107385762	22.4393	3.28719	0.370612	6.17138	6.7698e-10	9.8395e-09
mcat	10.0982	3.28396	0.405229	5.63622	1.73821e-08	2.10686e-07
LOC107389391	2.40087	3.28292	0.740404	3.08335	0.00204686	0.0104549
LOC107383332	55.103	3.28094	0.250741	9.09678	9.3046e-20	3.96424e-18
LOC107391421	9.46535	3.27823	0.372725	6.11237	9.816e-10	1.40408e-08
kcns2	24.5901	3.27796	0.35372	6.44	1.19474e-10	1.91139e-09
LOC107384935	9.49204	3.27675	0.462069	4.92729	8.33788e-07	8.00872e-06
LOC107389124	5.76285	3.27529	0.499574	4.55447	5.25178e-06	4.43886e-05
LOC107374512	35.9339	3.2749	0.241807	9.40788	5.06259e-21	2.39316e-19
LOC107395019	19.0439	3.27458	0.320449	7.09812	1.26467e-12	2.58587e-11
ak8	3.81598	3.27411	0.64873	3.50548	0.000455786	0.00265605
LOC107397211	33.7483	3.27276	0.342354	6.63862	3.16644e-11	5.43828e-10
slc50a1	2.82115	3.27132	0.606283	3.7463	0.000179463	0.00114421
rmdn1	10.6339	3.27115	0.486492	4.66841	3.03542e-06	2.67015e-05
tmem223	10.6273	3.26743	0.395201	5.7374	9.61406e-09	1.20962e-07
LOC107386479	1.04175	3.26608	0.811882	2.79115	0.00525218	0.0246401
timm10b	3.37791	3.26495	0.663264	3.41485	0.000638171	0.00361182
enpp2	8.8756	3.26467	0.378717	5.97985	2.23339e-09	3.05805e-08
LOC107386822	13.3756	3.26457	0.550813	4.11132	3.93411e-05	0.000285586
lxn	8.20659	3.26347	0.494843	4.57411	4.7825e-06	4.07344e-05
kansl2	29.4472	3.26306	0.285278	7.93284	2.14199e-15	5.89834e-14
LOC107372640	1.23281	3.26217	0.764003	2.96094	0.00306701	0.0150761
nudt1	2.49185	3.26106	0.76916	2.93965	0.00328585	0.0160525
LOC107390383	3.74344	3.25776	0.676428	3.33777	0.000844538	0.00466151
LOC107374952	19.6216	3.25722	0.44285	5.09703	3.45024e-07	3.52976e-06
LOC107391707	5.6364	3.2567	0.487822	4.62607	3.72662e-06	3.23234e-05
LOC107393699	5.25112	3.25573	0.49879	4.5224	6.11428e-06	5.10054e-05
smpx	8.06557	3.25455	0.468493	4.81235	1.49169e-06	1.37302e-05
LOC107372689	55.4803	3.25453	0.250291	9.00764	2.10529e-19	8.63604e-18
LOC107395686	20.3914	3.254	0.452345	4.98291	6.26341e-07	6.13487e-06
LOC107372920	76.2269	3.25191	0.202153	11.1396	8.04477e-29	7.16237e-27
eef1akmt1	12.6839	3.25189	0.481098	4.68073	2.85853e-06	2.52686e-05
LOC107390266	10.8303	3.25187	0.389813	5.77678	7.61445e-09	9.72827e-08
LOC107391672	10.4929	3.25039	0.391914	5.74204	9.35444e-09	1.17919e-07
cnot11	8.83097	3.24839	0.719603	3.12448	0.00178119	0.00921171
csgr13h12orf73	9.81948	3.24764	0.471594	4.76605	1.87869e-06	1.70395e-05
pts	34.2196	3.24701	0.240844	9.3297	1.06171e-20	4.87943e-19
LOC107388466	1.56201	3.24613	0.811031	2.76947	0.00561473	0.0261801
taz	18.9695	3.24593	0.352975	6.36286	1.98029e-10	3.08608e-09
fbxo9	289.843	3.24574	0.182527	12.3036	8.66083e-35	1.09524e-32
ddc	15.1581	3.24536	0.327648	6.85295	7.23403e-12	1.33729e-10
LOC107397148	11.6434	3.24347	0.588197	3.81415	0.000136652	0.000894231
LOC107390970	5.13759	3.24322	0.697069	3.21808	0.00129054	0.00684722
entpd2	8.39573	3.24307	0.536392	4.18178	2.89236e-05	0.000215155
me2	52.3456	3.24243	0.224216	10.0012	1.50562e-23	8.79194e-22
mis12	7.74012	3.24159	0.555227	4.03726	5.40791e-05	0.000382231
LOC107395760	29.1362	3.2414	0.265982	8.4269	3.54951e-17	1.1629e-15
LOC107395712	8.71209	3.2403	0.43067	5.2019	1.97259e-07	2.07216e-06
LOC107384724	17.2485	3.23798	0.2772	8.07351	6.8308e-16	1.96834e-14
wdr4	10.2052	3.2369	0.376072	5.94805	2.71358e-09	3.67751e-08
kcnj11	6.07295	3.23623	0.448401	4.98712	6.12848e-07	6.01457e-06
dio1	3.36264	3.2358	0.575766	3.88317	0.000103104	0.000691095
LOC107382969	20.4697	3.23539	0.312101	7.16239	7.92817e-13	1.66215e-11
ifrd1	260.971	3.23439	0.124352	17.9683	3.45287e-72	2.44833e-69
tfb2m	31.7296	3.23259	0.336601	6.63274	3.29514e-11	5.64468e-10
LOC107396258	2.71261	3.23247	0.607807	3.67299	0.000239725	0.00148596
slc31a1	48.2455	3.23235	0.203574	10.9658	5.58235e-28	4.69627e-26
csgr17h1orf53	2.05082	3.23152	0.687529	3.2457	0.00117162	0.00628465
LOC107396370	42.1378	3.23059	0.230278	9.68649	3.44158e-22	1.79814e-20
asns	21.9421	3.23032	0.305801	7.29336	3.02327e-13	6.66933e-12
LOC107388218	1.71919	3.23014	0.789653	2.82421	0.00473974	0.0224589
med28	11.2651	3.22987	0.384251	5.80318	6.50699e-09	8.39986e-08
shfm1	93.1161	3.22984	0.251155	8.87834	6.78635e-19	2.66804e-17
zbtb8b	10.2585	3.22889	0.399597	5.57784	2.43521e-08	2.8986e-07
LOC107373788	70.857	3.22819	0.285215	7.81233	5.61397e-15	1.47825e-13
golt1b	12.8056	3.22675	0.382183	5.82638	5.66409e-09	7.35962e-08
csgr12h16orf91	5.5468	3.22614	0.523913	4.24907	2.14655e-05	0.000163098
LOC107375341	1.40611	3.22465	0.821784	2.7071	0.0067874	0.0311289
cxcr4	2.98379	3.22454	0.774323	2.87288	0.00406746	0.0194873
LOC107389279	9.81697	3.22393	0.466921	4.76298	1.90755e-06	1.72854e-05
dolpp1	21.51	3.2238	0.392807	5.66129	1.50237e-08	1.83897e-07
tmem182	1.71229	3.22376	0.721763	3.08101	0.00206297	0.0105266
alg5	28.5819	3.22094	0.28951	7.67138	1.7015e-14	4.29246e-13
elp6	21.9932	3.22004	0.262672	8.45176	2.86936e-17	9.4947e-16
LOC107387266	8.25368	3.22002	0.551302	4.02686	5.65264e-05	0.000398677
csgr10h12orf10	25.5477	3.21709	0.32318	6.86023	6.87486e-12	1.27445e-10
gdpd1	51.8075	3.2169	0.26475	8.37358	5.58929e-17	1.79563e-15
wee2	11.956	3.2168	0.502964	4.40747	1.04586e-05	8.41355e-05
LOC107379151	92.6947	3.21321	0.5646	3.91997	8.85612e-05	0.000600101
mrpl49	44.0055	3.21256	0.443181	4.99245	5.96183e-07	5.86261e-06
LOC107378197	31.3834	3.21084	0.30037	7.3604	1.83361e-13	4.12749e-12
LOC107396746	4.73903	3.2095	0.533243	4.14351	3.42031e-05	0.000250579
LOC107374282	3.69822	3.20902	0.625887	3.52943	0.000416459	0.0024579
nudt2	10.129	3.2085	0.483641	4.56641	4.96156e-06	4.2169e-05
txn	223.5	3.20843	0.189331	11.6644	1.93765e-31	2.07947e-29
LOC107378272	7.81671	3.2079	0.470769	4.68998	2.73232e-06	2.42501e-05
LOC107379413	5.08976	3.20773	0.614639	3.59191	0.000328267	0.00197857
LOC107388235	4.83493	3.20577	0.623426	3.53814	0.000402955	0.00238458
rrh	3.09497	3.20438	0.678815	3.24739	0.00116467	0.00625292
snrnp35	7.37856	3.20414	0.447409	4.92645	8.37356e-07	8.0391e-06
LOC107396878	1.41151	3.20355	0.831398	2.65042	0.00803928	0.0362919
LOC107381613	624.022	3.20172	0.229695	9.58542	9.20798e-22	4.60492e-20
LOC107389425	100.358	3.20147	0.198441	11.0938	1.3444e-28	1.17069e-26
npm3	15.5911	3.20127	0.397418	5.53895	3.04294e-08	3.55799e-07
LOC107376755	2.09266	3.20008	0.698076	3.15164	0.00162359	0.00845834
arhgef25	7.01605	3.19919	0.480135	4.58037	4.64164e-06	3.96026e-05
LOC107387746	9.72146	3.19573	0.617465	3.55604	0.000376483	0.00224668
oip5	1.41715	3.19542	0.758698	2.89366	0.00380776	0.018336
LOC107374505	80.9644	3.19497	0.304778	7.20187	5.93937e-13	1.26253e-11
LOC107390414	3.71385	3.19442	0.798174	2.7493	0.0059723	0.0277301
LOC107375253	2.73771	3.19413	0.721327	3.0418	0.00235165	0.0118352
rhbdl3	4.05354	3.19383	0.595406	3.68459	0.000229074	0.00142706
atp5j	393.655	3.19288	0.22944	9.55754	1.20594e-21	5.95592e-20
LOC107393330	11.7321	3.19236	0.470931	4.65537	3.23392e-06	2.83221e-05
rhoh	1.23579	3.19217	0.843556	2.59873	0.00935695	0.0416251
LOC107376868	40.3993	3.192	0.495082	4.42754	9.53118e-06	7.71431e-05
ndfip1	24.0327	3.19009	0.352522	6.21265	5.20984e-10	7.70762e-09
LOC107389916	2.04123	3.18926	0.82338	2.65887	0.00784026	0.0354741
LOC107383785	42.0998	3.18908	0.292831	7.47557	7.68701e-14	1.79129e-12
LOC107393149	18.2107	3.18606	0.326207	6.70145	2.06362e-11	3.60979e-10
spef1	4.46708	3.18561	0.522283	4.18472	2.85523e-05	0.000212552
LOC107388753	35.2421	3.18553	0.477006	4.58177	4.61051e-06	3.93538e-05
LOC107384221	4.04826	3.18501	0.715278	3.05477	0.00225235	0.0113931
smim22	2.16042	3.18494	0.715464	3.05388	0.00225906	0.0114184
gfer	18.8277	3.18376	0.295897	7.38014	1.58119e-13	3.58776e-12
LOC107382553	34.0612	3.18193	0.258028	8.45616	2.76318e-17	9.18931e-16
rsad2	9.72116	3.18183	0.558658	3.90549	9.40332e-05	0.000633718
mif	116.765	3.18148	0.354046	6.16157	7.20263e-10	1.0438e-08
LOC107394606	20.5979	3.18068	0.378707	5.75823	8.50012e-09	1.07766e-07
LOC107396730	4.0533	3.17723	0.535348	4.06694	4.76351e-05	0.000339708
borcs6	50.1055	3.1769	0.33271	6.54293	6.03253e-11	9.98915e-10
rhbdd1	5.89323	3.17406	0.50582	4.29809	1.72278e-05	0.000133557
LOC107391325	4.10446	3.17306	0.584614	3.71709	0.000201533	0.00126862
LOC107378851	3.53253	3.17286	0.625662	3.47289	0.000514883	0.00297338
slc3a1	1.84797	3.16895	0.706575	3.06967	0.00214297	0.0108982
apbb3	76.7908	3.16892	0.251801	8.61361	7.07962e-18	2.51898e-16
LOC107386229	4.15485	3.16881	0.586472	3.69807	0.000217244	0.00135951
csgr13h19orf12	4.98591	3.16677	0.589769	3.67393	0.00023885	0.00148191
mcm6	8.19035	3.16503	0.477627	4.53289	5.81829e-06	4.86999e-05
ankra2	71.0842	3.165	0.3632	5.96091	2.5084e-09	3.41108e-08
cmc1	31.5508	3.16396	0.286708	7.54761	4.43325e-14	1.0643e-12
gramd1c	1.33107	3.16353	0.752214	2.87621	0.00402477	0.0192874
LOC107377839	20.3032	3.16255	0.312054	6.93007	4.2064e-12	8.0534e-11
LOC107397035	6.50427	3.16041	0.438303	4.92903	8.26396e-07	7.94541e-06
LOC107384298	16.2369	3.15799	0.378005	5.70889	1.13719e-08	1.41909e-07
pudp	6.43355	3.15725	0.766503	2.8144	0.00488678	0.0230621
prdm6	3.66531	3.15676	0.575948	3.7447	0.000180607	0.00114976
prmt7	10.4008	3.15675	0.388493	5.55157	2.83115e-08	3.32798e-07
LOC107373081	2.25478	3.15596	0.70448	3.06036	0.00221069	0.0112024
tnfaip6	4.53092	3.15564	0.647329	3.33005	0.000868308	0.00478208
LOC107392753	11.7141	3.15527	0.422933	5.09601	3.4689e-07	3.54642e-06
eif2b5	36.7728	3.15493	0.226483	9.51473	1.8218e-21	8.88698e-20
LOC107389198	34.3457	3.15396	0.261179	8.24705	1.62356e-16	4.94388e-15
LOC107390436	20.9575	3.15335	0.387143	5.56215	2.66469e-08	3.14909e-07
brd9	40.5547	3.15077	0.225658	9.53112	1.55597e-21	7.62769e-20
LOC107376431	4.77875	3.15035	0.657853	3.26873	0.0010803	0.00583465
LOC107395620	20.3736	3.14614	0.321501	6.67538	2.46598e-11	4.28342e-10
abhd4	27.4601	3.14524	0.23937	8.96201	3.18812e-19	1.28132e-17
LOC107386158	2.71507	3.14255	0.650784	3.29226	0.000993867	0.00540461
map3k3	5.44203	3.14229	0.566779	3.77976	0.00015698	0.00101322
mrpl14	30.0369	3.14154	0.255875	8.36945	5.78889e-17	1.85675e-15
gde1	7.9829	3.1412	0.430073	4.97869	6.4017e-07	6.26414e-06
tmem186	4.91863	3.14095	0.581326	3.68288	0.000230613	0.00143484
LOC107372723	10.6898	3.13848	0.543296	3.93612	8.28094e-05	0.000564007
afmid	18.5079	3.13683	0.342252	6.24344	4.28053e-10	6.38902e-09
tmem71	64.2275	3.13587	0.293601	7.27474	3.47097e-13	7.58115e-12
pomt1	6.56946	3.13573	0.460369	4.63917	3.49811e-06	3.04478e-05
sdhaf3	87.2831	3.13376	0.253265	8.42501	3.60721e-17	1.17986e-15
slc1a3	28.163	3.13359	0.322116	6.62369	3.50353e-11	5.96561e-10
LOC107394940	33.4781	3.13358	0.244947	8.71038	3.02852e-18	1.126e-16
rlbp1	4.94402	3.13284	0.540906	3.94309	8.04369e-05	0.000549551
LOC107386720	2.4459	3.13251	0.692361	3.08006	0.00206959	0.0105548
LOC107397115	26.6807	3.13161	0.281963	7.5599	4.03388e-14	9.76691e-13
LOC107397037	1.75711	3.13029	0.837351	2.54408	0.0109566	0.0479885
aspdh	8.96735	3.12842	0.782498	2.72004	0.00652747	0.030056
psmd6	82.0923	3.12716	0.226252	9.40172	5.36775e-21	2.53138e-19
LOC107381247	17.2395	3.12329	0.366963	5.78612	7.20292e-09	9.23816e-08
dck	5.02399	3.12271	0.532914	3.98322	6.79884e-05	0.000470328
LOC107372361	1.31939	3.12126	0.837509	2.53282	0.0113148	0.0493075
LOC107393298	10.5091	3.12082	0.448393	4.72982	2.2472e-06	2.01335e-05
map1lc3c	2.15589	3.11511	0.723535	2.9233	0.00346339	0.016837
LOC107393262	31.392	3.11467	0.26925	7.85394	4.03154e-15	1.07583e-13
ncf1	10.3274	3.11444	0.462034	4.57638	4.73094e-06	4.03298e-05
LOC107376463	4.3867	3.11438	0.547227	3.86381	0.00011163	0.000742977
nceh1	12.0273	3.11367	0.418785	5.04715	4.48438e-07	4.49888e-06
stt3a	48.7355	3.11341	0.305427	6.91951	4.53195e-12	8.65166e-11
fam199x	71.4359	3.11326	0.199512	10.5921	3.24116e-26	2.41011e-24
LOC107391471	1628.04	3.11286	0.314017	6.72847	1.71459e-11	3.03942e-10
rbm45	18.7039	3.11244	0.288383	7.32512	2.38683e-13	5.31258e-12
LOC107383500	2.29515	3.1105	0.670325	3.14848	0.00164124	0.00854359
sema7a	4.49035	3.11042	0.653157	3.23111	0.0012331	0.00657964
LOC107390456	3.87912	3.1102	0.562285	3.7529	0.000174801	0.00111803
LOC107376489	5.97746	3.10934	0.770169	2.7388	0.00616639	0.0285645
LOC107383694	48.8784	3.10661	0.359827	5.85451	4.78415e-09	6.26961e-08
LOC107383418	3.61056	3.10611	0.497726	4.23147	2.32167e-05	0.000175598
rab5c	17.4084	3.10569	0.325521	6.46866	9.88726e-11	1.59725e-09
LOC107395766	52.8432	3.10515	0.313059	6.72445	1.76257e-11	3.11613e-10
gpc5	14.5977	3.10245	0.324489	6.47928	9.21618e-11	1.4937e-09
mdm2	12.2495	3.10189	0.435132	4.83046	1.36215e-06	1.26198e-05
trim59	1.15174	3.10185	0.775514	2.71027	0.00672293	0.0308546
slc10a7	4.81084	3.10174	0.483819	4.34407	1.39869e-05	0.000110111
LOC107396270	2.70696	3.10116	0.667846	3.14618	0.00165418	0.00860414
smim18	131.043	3.1002	0.304527	6.89661	5.32567e-12	1.00701e-10
LOC107374203	5.23774	3.09984	0.515242	4.07543	4.59286e-05	0.000329431
LOC107377890	3.2557	3.09928	0.715816	2.93271	0.00336018	0.0163874
LOC107395287	42.0964	3.09752	0.426875	4.91366	8.9393e-07	8.52863e-06
LOC107393716	2.45145	3.09508	0.687117	3.04908	0.00229541	0.0115844
ndufs6	123.997	3.09432	0.211414	9.90628	3.9094e-23	2.20503e-21
LOC107381854	6.97022	3.09363	0.460751	4.54395	5.52102e-06	4.64862e-05
LOC107382397	152.218	3.0928	0.191567	10.9246	8.78874e-28	7.36252e-26
LOC107373101	1.19755	3.09199	0.688895	3.03674	0.00239155	0.0120115
ufc1	48.1933	3.09053	0.264093	7.91587	2.4553e-15	6.69608e-14
glt8d1	19.6117	3.09035	0.278377	7.50905	5.95579e-14	1.41105e-12
dnajc30	11.9133	3.08777	0.319647	6.53148	6.51238e-11	1.07568e-09
LOC107373027	26.595	3.08606	0.355646	5.86556	4.47625e-09	5.90134e-08
LOC107381710	9.46185	3.08566	0.422986	4.9308	8.18924e-07	7.88502e-06
LOC107380732	5.28355	3.08541	0.559862	3.72487	0.000195418	0.00123365
LOC107387059	4.35288	3.08384	0.530525	3.92789	8.56929e-05	0.000582055
mboat7	26.4419	3.0834	0.258803	8.05015	8.26953e-16	2.36575e-14
ch25h	1.83889	3.08325	0.691873	3.01103	0.00260359	0.0129748
LOC107388090	260.104	3.08294	0.211115	9.8664	5.82139e-23	3.24139e-21
LOC107387941	14.6365	3.08263	0.390489	5.33338	9.6399e-08	1.05333e-06
pigv	8.09383	3.08258	0.428488	4.8603	1.17209e-06	1.09767e-05
npb	11.2796	3.08229	0.517566	4.02323	5.7405e-05	0.00040344
LOC107381279	1.83926	3.08164	0.795435	2.61698	0.00887118	0.0396507
nkiras1	30.9573	3.08138	0.276843	7.51828	5.55006e-14	1.3276e-12
ptrhd1	8.68138	3.08075	0.423262	4.916	8.83326e-07	8.43557e-06
gadd45g	106.253	3.07976	0.354659	5.86412	4.51516e-09	5.94062e-08
pitrm1	22.1655	3.0786	0.263573	7.88624	3.1143e-15	8.38959e-14
pex26	5.87058	3.07854	0.693914	2.99538	0.00274099	0.0136083
LOC107375463	150.738	3.07766	0.317354	6.54682	5.8776e-11	9.74886e-10
ndufaf5	4.49642	3.07696	0.521049	3.98611	6.71655e-05	0.000465284
tsen15	2.43012	3.07597	0.673745	3.08123	0.00206145	0.0105266
aasdh	9.14428	3.07583	0.476955	4.35225	1.34747e-05	0.000106542
glod5	13.2987	3.07514	0.33292	6.23317	4.57102e-10	6.80307e-09
ndufb9	415.568	3.07514	0.227075	9.13858	6.32801e-20	2.75518e-18
map3k7cl	3.6723	3.07508	0.588717	3.52476	0.000423869	0.00249126
ctbs	11.2285	3.07486	0.487758	4.25387	2.10103e-05	0.000160069
mrps24	11.7715	3.07419	0.356684	5.81521	6.0557e-09	7.85816e-08
crebl2	55.9598	3.07339	0.258951	8.00688	1.17653e-15	3.32274e-14
LOC107383147	53.8247	3.07306	0.215213	9.63259	5.82452e-22	2.97275e-20
tmem147	21.0116	3.07124	0.321226	6.44791	1.13399e-10	1.82007e-09
LOC107374437	8.07725	3.06999	0.511669	4.04557	5.21965e-05	0.000370111
glmn	35.7676	3.06916	0.358769	5.76738	8.05132e-09	1.02403e-07
dtnbp1	292.041	3.06686	0.156492	13.2075	7.94474e-40	1.39588e-37
slc19a1	14.3978	3.06515	0.353518	5.84172	5.16633e-09	6.74374e-08
seh1l	40.7622	3.06504	0.288032	7.16947	7.52887e-13	1.58682e-11
tmem19	43.6055	3.06342	0.313482	6.58227	4.63317e-11	7.78231e-10
LOC107384527	15.7175	3.06264	0.34305	6.01267	1.82497e-09	2.51967e-08
LOC107387091	5.64024	3.06107	0.656466	3.13965	0.00169152	0.0087869
pskh1	2.67822	3.05927	0.672413	3.06251	0.00219489	0.011128
LOC107392577	41.1311	3.05906	0.227876	9.03585	1.62726e-19	6.77309e-18
mrpl33	57.1735	3.05593	0.3268	6.2911	3.15218e-10	4.78466e-09
LOC107393356	8.88269	3.05533	0.437824	4.69442	2.67367e-06	2.37401e-05
cenpm	7.09588	3.05299	0.499282	4.11188	3.92448e-05	0.000285095
LOC107393345	131.351	3.05118	0.17284	11.8675	1.74631e-32	1.95883e-30
LOC107376545	4.83854	3.05112	0.475282	4.31558	1.59183e-05	0.000124133
mrps26	80.779	3.05062	0.172023	11.9206	9.24104e-33	1.0667e-30
LOC107376655	50.2481	3.04985	0.21196	9.67093	4.00722e-22	2.08271e-20
LOC107396738	8.59023	3.04932	0.477966	4.28758	1.80629e-05	0.000139216
LOC107373378	43.599	3.04918	0.237471	8.62916	6.18017e-18	2.22284e-16
ercc2	12.812	3.04749	0.470863	4.34838	1.37145e-05	0.000108266
nme6	5.52689	3.04735	0.654323	3.12896	0.00175424	0.00909439
ubox5	22.7882	3.04516	0.330327	6.19133	5.96575e-10	8.74125e-09
fstl3	10.1053	3.0436	0.514979	3.96832	7.23797e-05	0.000499141
LOC107378185	5.81864	3.04164	0.460481	4.43371	9.26261e-06	7.50611e-05
fam3a	20.2887	3.03837	0.291741	6.98691	2.81016e-12	5.50225e-11
bnip1	13.7095	3.03612	0.349748	5.82167	5.82615e-09	7.56523e-08
LOC107373809	11.7549	3.03498	0.44028	4.62201	3.80043e-06	3.28631e-05
LOC107385872	5.9275	3.03393	0.554292	3.66942	0.000243103	0.00150454
LOC107384259	36.6774	3.03354	0.232674	8.73984	2.33434e-18	8.79429e-17
LOC107382556	4.14767	3.03271	0.68761	2.95619	0.00311468	0.0152802
cisd3	6.74845	3.03263	0.585681	3.47054	0.000519417	0.00299608
mfsd2a	205.491	3.03247	0.172029	11.8146	3.27922e-32	3.63718e-30
sun2	3.51145	3.02964	0.625718	3.2437	0.0011799	0.00632221
pofut1	12.5731	3.02955	0.293974	6.90385	5.06116e-12	9.61572e-11
LOC107389514	22.905	3.02952	0.288164	7.04293	1.88245e-12	3.79433e-11
LOC107395133	7.28804	3.02875	0.513729	3.94907	7.84558e-05	0.000537681
LOC107372832	5924.19	3.0284	0.156603	12.9525	2.27522e-38	3.64291e-36
pnpo	162.141	3.02826	0.159236	12.7375	3.66156e-37	5.38494e-35
tcp1	205.003	3.02743	0.209923	9.658	4.54651e-22	2.33851e-20
atpaf2	6.08012	3.02702	0.585995	3.45911	0.000541962	0.00310986
LOC107372856	1.87439	3.02623	0.703853	2.87877	0.00399235	0.0191506
LOC107388240	22.9958	3.02496	0.299695	6.75673	1.41144e-11	2.51777e-10
LOC107385256	4.28643	3.02439	0.595896	3.39722	0.000680738	0.00383415
LOC107397097	2.10462	3.02424	0.707	2.86314	0.00419468	0.0200448
aifm3	27.8601	3.02381	0.286531	7.06314	1.62779e-12	3.29777e-11
hoga1	2.066	3.02284	0.660805	3.06117	0.00220472	0.011175
extl2	4.2078	3.02151	0.520955	3.8804	0.000104286	0.000698547
lsm5	57.7485	3.02066	0.257838	7.83693	4.61696e-15	1.22711e-13
esco2	3.17496	3.0203	0.66851	3.0221	0.00251031	0.0125572
LOC107382114	1.49615	3.02013	0.779201	2.59257	0.00952616	0.0422831
pcna	43.9212	3.01834	0.264772	7.62295	2.47937e-14	6.14549e-13
LOC107389318	7.49715	3.01745	0.447163	4.51168	6.43177e-06	5.34518e-05
LOC107379976	134.167	3.01516	0.333413	6.04404	1.50301e-09	2.09998e-08
snrpd3	75.7241	3.01507	0.179817	11.2063	3.79828e-29	3.47517e-27
lcmt1	10.6486	3.0145	0.360381	5.58991	2.27183e-08	2.71226e-07
LOC107377908	3.27305	3.01229	0.546783	3.68024	0.000233016	0.00144934
LOC107384812	9.72417	3.01171	0.371003	5.42237	5.8815e-08	6.61219e-07
LOC107383352	95.3894	3.01167	0.19286	10.4307	1.7952e-25	1.25499e-23
fam69c	9.47429	3.01127	0.474133	4.24199	2.21551e-05	0.000168115
supt4h1	43.5065	3.0111	0.277366	7.2507	4.14616e-13	8.95734e-12
dpysl4	178.545	3.01106	0.20803	9.66713	4.15897e-22	2.15032e-20
ctu1	5.4468	3.01091	0.601199	3.34484	0.000823315	0.00455958
eno1	1189.03	3.00949	0.239384	8.39443	4.68152e-17	1.51379e-15
LOC107386040	31.3696	3.00794	0.329816	6.08804	1.143e-09	1.61517e-08
LOC107385501	1.75301	3.00789	0.734816	2.7325	0.00628556	0.0290826
LOC107395010	5.92031	3.00747	0.530459	3.78441	0.000154074	0.000997061
ap4b1	9.86445	3.0045	0.366868	5.46381	4.66016e-08	5.31741e-07
LOC107389452	7.14222	3.00046	0.737183	2.71365	0.00665467	0.0305625
rnf13	37.6978	2.99999	0.309518	6.46163	1.03584e-10	1.66658e-09
LOC107387407	36.4922	2.99818	0.658778	3.03317	0.00242003	0.0121424
LOC107383717	3.6578	2.9942	0.56512	3.5288	0.000417444	0.00246109
LOC107378613	7.63441	2.99276	0.409734	4.86354	1.15302e-06	1.08186e-05
slc35f2	7.10336	2.99262	0.590705	3.37329	0.000742754	0.00415468
LOC107372598	3.91403	2.9923	0.593605	3.35626	0.000790037	0.00438875
mtx2	59.235	2.99193	0.220773	9.02251	1.83825e-19	7.55623e-18
LOC107389135	16.4073	2.99156	0.345863	5.75825	8.49928e-09	1.07766e-07
disc1	59.4621	2.99149	0.289387	6.88173	5.91287e-12	1.10854e-10
LOC107375354	53.6369	2.99072	0.418557	4.75615	1.97315e-06	1.78311e-05
sod2	144.086	2.99046	0.336113	5.92199	3.18071e-09	4.27845e-08
LOC107383764	217.205	2.99024	0.279316	7.12542	1.03767e-12	2.14379e-11
LOC107392521	20.631	2.98976	0.335503	5.93068	3.01689e-09	4.06635e-08
slc38a9	20.9349	2.98965	0.44434	4.47777	7.54274e-06	6.19328e-05
mesdc2	117.869	2.98781	0.176519	11.2612	2.0406e-29	1.92924e-27
LOC107390313	30.0804	2.98557	0.416683	4.76518	1.88689e-06	1.71061e-05
LOC107392494	131.189	2.98546	0.183468	10.8218	2.7141e-27	2.20843e-25
atp6v1d	283.052	2.98498	0.191076	10.3884	2.79934e-25	1.89041e-23
csgr15h1orf174	190.191	2.98464	0.157859	12.5723	3.00029e-36	4.22466e-34
scap	38.0016	2.98363	0.201881	9.82578	8.71924e-23	4.75582e-21
mrps16	31.4473	2.98071	0.238646	8.29979	1.04293e-16	3.24043e-15
snrnp40	37.1688	2.97993	0.304508	6.50207	7.92234e-11	1.29885e-09
LOC107391440	26.3908	2.9799	0.263598	7.51106	5.86522e-14	1.39292e-12
csgr18h8orf4	10.3985	2.9775	0.449266	4.40161	1.07448e-05	8.61582e-05
LOC107396433	2.68509	2.97633	0.631721	3.12848	0.00175713	0.0091015
mrpl39	34.3035	2.97492	0.24669	8.00567	1.18819e-15	3.34613e-14
mettl1	2.87598	2.97398	0.604711	3.26434	0.00109721	0.00591795
fbxw4	31.4376	2.97372	0.276069	7.14936	8.71812e-13	1.81626e-11
tspan3	147.535	2.97356	0.218001	9.05295	1.39161e-19	5.85362e-18
LOC107375995	1.56024	2.97283	0.713685	2.76428	0.00570478	0.0265688
mrps18b	38.2761	2.97263	0.264474	7.45869	8.73879e-14	2.0245e-12
LOC107379566	9.9491	2.97222	0.492137	4.00746	6.13763e-05	0.000429224
nod1	4.06356	2.97207	0.752081	2.62215	0.00873781	0.039081
LOC107384202	24.4187	2.97189	0.344031	5.73172	9.94181e-09	1.25006e-07
lrriq1	116.707	2.97124	0.255678	7.70985	1.25968e-14	3.23123e-13
sod1	153.936	2.97028	0.22751	8.6602	4.70952e-18	1.71247e-16
pdzd8	43.8136	2.96966	0.270397	7.28433	3.23267e-13	7.09187e-12
nt5dc2	28.4003	2.96814	0.260227	7.56317	3.93373e-14	9.5477e-13
LOC107374192	46.7399	2.96663	0.235588	8.34776	6.95711e-17	2.20649e-15
rps10	1445.36	2.96569	0.188999	10.4006	2.46472e-25	1.68847e-23
LOC107386115	21.7938	2.96372	0.228215	8.60469	7.65244e-18	2.70341e-16
fbxo3	32.6022	2.96241	0.274528	7.1483	8.78592e-13	1.82847e-11
fasn	70.8923	2.96198	0.365925	5.36171	8.24379e-08	9.08281e-07
LOC107379802	8.51903	2.96115	0.374672	5.23431	1.65603e-07	1.75541e-06
LOC107392984	2.48189	2.96097	0.692381	2.83221	0.00462273	0.0219306
LOC107394711	65.6973	2.9602	0.293537	6.67787	2.42443e-11	4.21864e-10
l3hypdh	11.4472	2.959	0.399738	4.90069	9.54982e-07	9.09363e-06
tti2	10.5343	2.95807	0.522284	3.74905	0.000177505	0.00113354
LOC107388216	32.6924	2.95754	0.277511	7.05392	1.73947e-12	3.5097e-11
tcp11l2	25.088	2.95681	0.256109	7.64051	2.16359e-14	5.39648e-13
LOC107390791	18.9126	2.95652	0.456194	4.28878	1.79654e-05	0.000138572
LOC107379637	41.0172	2.95252	0.22062	8.85017	8.73858e-19	3.40856e-17
LOC107393714	409.642	2.95222	0.34332	5.68628	1.29835e-08	1.60607e-07
LOC107372488	9.94554	2.95191	0.709124	2.75256	0.00591317	0.0274877
sgpp1	9.52504	2.9513	0.37202	5.24513	1.56171e-07	1.66075e-06
LOC107387203	11.3682	2.95084	0.320086	6.09475	1.09608e-09	1.55662e-08
LOC107384578	16.2407	2.94791	0.358274	5.43692	5.42107e-08	6.11882e-07
LOC107377304	118.031	2.94708	0.268078	7.26311	3.783e-13	8.21747e-12
pde12	20.2088	2.94703	0.29998	6.49055	8.55262e-11	1.39298e-09
LOC107394210	36.589	2.94587	0.257259	7.56386	3.91284e-14	9.53197e-13
wfikkn1	19.9402	2.9445	0.336552	5.77773	7.57154e-09	9.67967e-08
znf488	11.5979	2.94319	0.373291	5.20557	1.93399e-07	2.03376e-06
csgr12h17orf89	23.0256	2.9428	0.301306	6.44793	1.13385e-10	1.82007e-09
gatb	28.4714	2.94276	0.302676	6.41861	1.37521e-10	2.18428e-09
smim19	21.8259	2.94247	0.222002	8.74981	2.13721e-18	8.0823e-17
LOC107382232	35.7426	2.94217	0.286294	6.78382	1.17042e-11	2.10866e-10
pelo	44.6399	2.94014	0.30318	6.39928	1.56113e-10	2.4638e-09
dctn4	71.0196	2.94	0.227225	8.53778	1.36823e-17	4.71611e-16
slc38a5	5.83116	2.93703	0.47361	4.08993	4.31505e-05	0.000311417
mycbpap	20.6331	2.93683	0.293905	6.58997	4.39907e-11	7.42679e-10
mrpl55	13.6453	2.93675	0.428664	4.51812	6.23919e-06	5.19601e-05
parp4	23.0334	2.93656	0.352316	5.49667	3.87022e-08	4.45187e-07
LOC107377157	4.07431	2.93627	0.554741	3.4904	0.000482301	0.00279988
ndufa1	220.884	2.93599	0.157232	12.3129	7.71527e-35	9.88252e-33
musk	5.74592	2.93597	0.519383	3.72744	0.000193432	0.00122267
megf10	3.79358	2.93458	0.704181	2.74728	0.00600914	0.0278751
LOC107394497	42.0883	2.93321	0.227117	8.51195	1.71026e-17	5.82429e-16
LOC107376760	3.2245	2.92996	0.660267	2.92299	0.00346683	0.0168496
sgpp2	1.35816	2.92986	0.748317	2.57893	0.00991073	0.043843
LOC107384789	3.14375	2.92847	0.588717	3.27572	0.00105391	0.00570146
mrpl21	23.5912	2.92839	0.503994	3.82622	0.000130125	0.000854618
LOC107388400	35.6008	2.92834	0.333895	5.77528	7.68273e-09	9.80734e-08
mrpl32	14.8211	2.92798	0.439973	4.38204	1.17571e-05	9.38961e-05
LOC107387151	16.1835	2.92721	0.741216	2.60007	0.0093206	0.0414913
lnpep	61.9843	2.92635	0.257269	7.4877	7.00914e-14	1.64103e-12
LOC107376833	6.91083	2.92548	0.599068	3.21413	0.0013084	0.00693088
abhd12b	6.59032	2.92545	0.40327	4.77459	1.80071e-06	1.63921e-05
tmem222	10.1226	2.92361	0.470157	4.09142	4.28735e-05	0.000309644
sigirr	5.95984	2.92337	0.544003	3.53558	0.00040688	0.00240637
rnf7	141.109	2.92286	0.197314	9.74517	1.9346e-22	1.02975e-20
LOC107391199	14.4069	2.92276	0.433121	4.4393	9.02516e-06	7.32266e-05
LOC107390653	11.319	2.92155	0.40784	4.71153	2.45861e-06	2.19385e-05
cipc	23.7533	2.92154	0.270845	7.09462	1.29706e-12	2.64393e-11
plpp2	27.1618	2.92056	0.367826	5.22138	1.77592e-07	1.87449e-06
wbscr16	4.85829	2.91985	0.589248	3.25813	0.00112149	0.00603908
nudt15	7.24323	2.91952	0.539861	3.55559	0.000377136	0.00224969
gng5	66.9433	2.91901	0.179516	10.6899	1.13511e-26	8.97867e-25
csgr18h5orf34	15.6777	2.91822	0.447903	4.28268	1.84656e-05	0.000142044
LOC107380113	6.82554	2.91743	0.446599	4.29341	1.75951e-05	0.000136139
LOC107372693	4.06494	2.91338	0.721181	2.65313	0.00797496	0.0360343
hif1an	53.5544	2.91067	0.293627	6.50714	7.65975e-11	1.25683e-09
LOC107377171	4.90175	2.91026	0.509692	3.74788	0.000178337	0.00113776
hspb1	15.8156	2.90815	0.521054	3.66211	0.00025015	0.00154382
npl	15.6358	2.90795	0.307669	6.20131	5.59952e-10	8.23502e-09
pdcd2l	23.0201	2.90783	0.270271	7.05896	1.67755e-12	3.39166e-11
ttc38	12.735	2.90769	0.307246	6.209	5.3323e-10	7.88292e-09
LOC107377342	8.38186	2.90733	0.40507	4.70864	2.4937e-06	2.22217e-05
LOC107373478	4.44054	2.90702	0.527841	3.61287	0.000302825	0.00183806
azin1	23.1725	2.90632	0.331751	5.74624	9.12493e-09	1.15246e-07
cdca8	4.73509	2.90578	0.483222	3.9439	8.01659e-05	0.000547888
tsr2	11.8398	2.90496	0.476084	4.00132	6.29912e-05	0.000439742
fastkd5	3.25568	2.90365	0.537263	3.54324	0.000395247	0.00234176
LOC107382774	13.7759	2.90271	0.380927	4.99496	5.88479e-07	5.79259e-06
surf1	8.70012	2.90073	0.390466	4.86784	1.12823e-06	1.0601e-05
LOC107389522	33.7009	2.89902	0.272812	6.96093	3.38036e-12	6.55407e-11
LOC107379935	4.69826	2.89754	0.533162	3.55904	0.000372218	0.00222323
LOC107385060	9.41471	2.89586	0.425102	4.45978	8.20426e-06	6.70318e-05
LOC107392405	6.60456	2.89456	0.620565	3.05296	0.00226598	0.0114475
LOC107393009	25.4418	2.8944	0.269614	7.02633	2.1203e-12	4.24359e-11
nrm	3.45776	2.89404	0.539534	3.51051	0.000447244	0.00261472
LOC107379061	41.3971	2.89372	0.181919	10.4097	2.23944e-25	1.54381e-23
LOC107396040	294.12	2.89315	0.103949	18.2122	4.12694e-74	3.56244e-71
LOC107376381	7.84367	2.89271	0.638391	2.9648	0.00302876	0.0149028
LOC107378412	32.3727	2.89144	0.304168	6.21842	5.02201e-10	7.44637e-09
LOC107391998	15.3475	2.89118	0.529062	3.5746	0.000350769	0.00210271
spx	3.86152	2.8907	0.517889	3.65079	0.000261435	0.00160946
plin2	4.93382	2.88961	0.515447	3.66597	0.000246398	0.00152256
LOC107377238	8.42084	2.88793	0.465331	4.05718	4.96697e-05	0.000352571
noct	3.32367	2.88705	0.563281	3.35011	0.000807799	0.00448115
LOC107385717	26.5066	2.88666	0.256259	7.36231	1.80756e-13	4.0781e-12
myeov2	111.653	2.8861	0.294735	6.39928	1.56107e-10	2.4638e-09
setd4	11.6609	2.88541	0.491627	3.83503	0.000125547	0.000827286
LOC107390708	2.77597	2.88494	0.572425	3.2929	0.000991588	0.0053937
LOC107396146	6.16227	2.88316	0.450377	4.18129	2.89863e-05	0.000215541
LOC107384310	19.3347	2.88257	0.388924	4.84045	1.29542e-06	1.20522e-05
mest	4.47377	2.88241	0.62397	3.01683	0.00255432	0.0127485
LOC107391881	47.3033	2.88238	0.227056	8.29039	1.12879e-16	3.48539e-15
LOC107394562	13.6736	2.88182	0.358176	5.25389	1.48919e-07	1.58533e-06
klf9	159.727	2.88164	0.288497	6.52222	6.92742e-11	1.14328e-09
farsb	44.4449	2.87999	0.250713	7.49855	6.45266e-14	1.51971e-12
csde1	1622.15	2.87991	0.10372	18.1249	2.02837e-73	1.67797e-70
LOC107392090	17.3201	2.87969	0.35001	5.37038	7.85703e-08	8.70014e-07
LOC107379614	15.0493	2.87826	0.403282	4.65744	3.20168e-06	2.80769e-05
psmd10	22.9799	2.87806	0.285958	6.56762	5.11254e-11	8.52979e-10
LOC107396009	27.1555	2.8776	0.559301	3.35706	0.000787764	0.00437857
timm8b	12.2011	2.87727	0.40158	4.67472	2.94362e-06	2.59647e-05
tldc1	61.3349	2.87708	0.201456	9.31757	1.19034e-20	5.4454e-19
gprc5c	5.31785	2.87612	0.657033	2.85545	0.00429761	0.0204787
LOC107393754	68.9952	2.87557	0.191879	9.77477	1.44491e-22	7.79542e-21
LOC107382994	8.78977	2.87425	0.564805	3.31841	0.000905322	0.00496938
mfsd5	4.77233	2.87362	0.56665	3.30649	0.000944739	0.00516575
LOC107395947	40.2159	2.87267	0.25815	7.25418	4.04097e-13	8.74913e-12
LOC107383547	21.504	2.86939	0.45259	4.13042	3.62094e-05	0.000264205
snupn	12.6238	2.8683	0.411693	4.5381	5.67622e-06	4.75911e-05
csgr06h14orf166	24.3855	2.8654	0.293358	6.35878	2.03359e-10	3.15922e-09
LOC107372744	135.601	2.8651	0.298734	6.24334	4.28316e-10	6.38902e-09
LOC107394385	13.6632	2.86425	0.353169	5.27864	1.30146e-07	1.39974e-06
gpr182	3.39984	2.86359	0.663955	2.8068	0.00500356	0.0235628
fbxw9	8.88098	2.86313	0.331592	5.61874	1.92354e-08	2.31876e-07
LOC107390834	21.872	2.86246	0.325675	5.71878	1.07292e-08	1.34481e-07
LOC107396558	25.1586	2.86072	0.267268	6.96198	3.3553e-12	6.51183e-11
exosc3	11.9367	2.85924	0.352376	5.27631	1.31812e-07	1.41612e-06
helz2	94.1988	2.85847	0.349715	5.31424	1.07103e-07	1.16261e-06
coq7	52.7211	2.85774	0.181595	10.2301	1.45308e-24	9.30628e-23
manf	18.4978	2.8566	0.271696	6.83335	8.29532e-12	1.51235e-10
LOC107391705	10.0052	2.85569	0.373512	4.96823	6.75677e-07	6.58885e-06
rps13	1806.98	2.85537	0.204795	9.05967	1.30842e-19	5.51537e-18
LOC107384832	90.4974	2.85276	0.217469	8.51968	1.59992e-17	5.4767e-16
LOC107390048	6.98599	2.85166	0.531878	3.48135	0.000498891	0.00288691
LOC107385952	1.37395	2.85163	0.681382	2.71746	0.00657856	0.030269
ebna1bp2	61.536	2.84849	0.269042	6.87065	6.39112e-12	1.19033e-10
csgr10h3orf18	58.0843	2.84742	0.197662	9.34635	9.07252e-21	4.18897e-19
tecpr1	54.3391	2.84714	0.210104	8.79155	1.47507e-18	5.62507e-17
LOC107384926	1.7324	2.84683	0.700052	2.63813	0.00833649	0.0374717
slc16a13	1.61697	2.84522	0.7139	2.58471	0.00974623	0.0431634
banf1	74.6552	2.84382	0.281646	6.54658	5.88687e-11	9.75609e-10
csgr14h3orf17	4.32672	2.8437	0.522673	3.52744	0.000419596	0.00247054
pemt	3.65084	2.84335	0.603876	3.05253	0.0022692	0.011458
LOC107377273	55.7042	2.84328	0.262382	7.02518	2.13794e-12	4.27458e-11
LOC107373744	278.647	2.84108	0.299092	6.15557	7.48089e-10	1.08255e-08
plod1	7.47691	2.84091	0.429299	4.28818	1.80141e-05	0.000138894
LOC107376130	13.023	2.84082	0.486161	3.78644	0.000152818	0.000990226
LOC107383964	7.97472	2.84062	0.508904	3.61684	0.000298224	0.00181124
timm13	19.4135	2.84031	0.312489	5.88922	3.8803e-09	5.16697e-08
LOC107394066	130.927	2.83994	0.311734	5.90228	3.58518e-09	4.79005e-08
mtif2	22.3643	2.83981	0.334183	5.5054	3.68333e-08	4.24921e-07
stbd1	4.51082	2.83679	0.565821	3.24624	0.00116941	0.00627668
vps25	23.515	2.83675	0.370739	4.95429	7.25934e-07	7.04088e-06
tkfc	7.19938	2.83622	0.536298	3.42387	0.000617351	0.00350197
LOC107396867	21.6358	2.83608	0.333497	5.50555	3.68026e-08	4.2482e-07
aamp	36.0715	2.83522	0.240225	7.63958	2.17927e-14	5.42196e-13
LOC107386454	4.12325	2.83497	0.598359	3.06666	0.00216463	0.0109886
LOC107377193	5.37679	2.83461	0.675442	2.71616	0.00660447	0.0303601
ca12	9.27436	2.8339	0.450899	4.06722	4.75778e-05	0.000339543
wdr61	50.441	2.83295	0.234074	7.83065	4.85364e-15	1.28144e-13
LOC107393209	2.70951	2.83149	0.677109	2.70487	0.00683302	0.0313167
LOC107389153	14.5973	2.83093	0.330288	5.54343	2.96608e-08	3.47015e-07
fancc	8.46651	2.8297	0.634294	2.88463	0.00391872	0.0188429
LOC107385994	2.91654	2.82879	0.678425	2.69563	0.00702552	0.0321097
dner	338.19	2.82843	0.26727	6.84112	7.85758e-12	1.44315e-10
LOC107374832	9.31202	2.82762	0.527605	3.46399	0.000532233	0.00306288
LOC107391320	15.4741	2.82615	0.531382	3.43661	0.000589044	0.00335385
LOC107373280	44.5639	2.82598	0.540457	3.37858	0.000728614	0.0040818
zbtb37	54.465	2.82554	0.27881	6.54761	5.84663e-11	9.70559e-10
morn4	56.5608	2.82483	0.254694	7.16478	7.79124e-13	1.6369e-11
LOC107376333	611.479	2.82432	0.128464	14.2011	9.02359e-46	2.13279e-43
LOC107388876	5.37605	2.82426	0.490538	3.7189	0.000200088	0.00126033
arl2	13.5702	2.82246	0.424599	4.29218	1.76928e-05	0.000136682
LOC107396396	8.52898	2.82243	0.372962	4.88637	1.0271e-06	9.72608e-06
pusl1	11.8273	2.8211	0.434649	4.18982	2.79171e-05	0.000208058
LOC107378075	446.791	2.81871	0.160177	11.3544	7.05198e-30	6.89704e-28
LOC107386211	9.72166	2.81631	0.377991	4.80516	1.54629e-06	1.41999e-05
arv1	22.5821	2.81577	0.286222	6.34392	2.23985e-10	3.45801e-09
arpp19	18.9172	2.81559	0.28333	6.40807	1.47378e-10	2.33709e-09
LOC107373781	11.4868	2.81278	0.411604	4.40419	1.06181e-05	8.53486e-05
LOC107397248	2.50117	2.8126	0.596328	3.0396	0.00236891	0.0119069
alad	36.6864	2.81187	0.257745	7.0297	2.06974e-12	4.15078e-11
LOC107384598	4.02252	2.81087	0.454522	3.98412	6.77309e-05	0.00046871
LOC107382820	6.70414	2.81073	0.459068	3.94436	8.00134e-05	0.000547034
LOC107374810	12.0941	2.81034	0.345191	5.24447	1.56736e-07	1.66514e-06
ttf1	144.831	2.8101	0.207196	8.73619	2.411e-18	9.04878e-17
mrpl24	43.2063	2.8079	0.223318	8.09565	5.69585e-16	1.65572e-14
sptssa	27.1757	2.80787	0.32459	5.56968	2.55201e-08	3.02674e-07
LOC107387199	2.91306	2.80592	0.651219	2.77314	0.00555186	0.0259235
LOC107394236	26.4725	2.80533	0.243574	7.41185	1.24553e-13	2.86691e-12
commd6	11.5638	2.80412	0.330382	5.46069	4.74288e-08	5.40247e-07
rcn3	44.8367	2.80167	0.254369	7.08289	1.41183e-12	2.87198e-11
polr2f	35.0673	2.8011	0.43616	4.12945	3.63636e-05	0.000265135
LOC107386994	9.95655	2.79786	0.349495	5.14417	2.68703e-07	2.78146e-06
exosc4	8.41495	2.79744	0.412014	4.36257	1.28543e-05	0.000102002
bbs2	16.1536	2.79663	0.441587	4.06858	4.72997e-05	0.000337834
LOC107387231	27.0055	2.79347	0.344247	5.20983	1.89014e-07	1.98976e-06
LOC107390790	7.95856	2.79327	0.591323	3.03263	0.0024243	0.0121606
gpx8	3.44424	2.79256	0.559408	3.20438	0.00135354	0.00714335
LOC107395184	3.04183	2.79242	0.622413	2.87979	0.00397943	0.0190978
hyls1	11.5721	2.79047	0.37778	4.73947	2.14283e-06	1.9268e-05
LOC107377344	3.4485	2.78949	0.644541	2.77638	0.00549687	0.0256788
snrpg	68.7487	2.78854	0.212379	8.42144	3.7187e-17	1.21233e-15
sf3a2	10.6057	2.78725	0.425314	4.2022	2.64338e-05	0.000198269
LOC107396387	46.4784	2.78666	0.254658	7.0159	2.28472e-12	4.54062e-11
LOC107394474	11.1253	2.78548	0.335528	5.32139	1.02976e-07	1.12211e-06
LOC107372541	23.8005	2.78456	0.314329	5.67735	1.36799e-08	1.68383e-07
LOC107381209	47.2479	2.7841	0.243072	7.33978	2.13942e-13	4.77795e-12
LOC107391878	29.7705	2.78391	0.304193	5.86441	4.5073e-09	5.93422e-08
LOC107391999	33.2699	2.78209	0.27849	6.39913	1.56267e-10	2.46427e-09
LOC107377260	4.57454	2.77884	0.467563	3.80449	0.000142098	0.000925292
LOC107395683	4.80486	2.77833	0.523167	3.39916	0.000675932	0.00380924
epdr1	34.4979	2.77761	0.269837	6.5877	4.46692e-11	7.52215e-10
LOC107386300	35.0052	2.77753	0.396885	4.47871	7.5096e-06	6.16862e-05
lyrm5	14.5377	2.77694	0.347826	5.10871	3.24366e-07	3.33159e-06
LOC107390878	4.66718	2.77554	0.519024	3.42092	0.000624099	0.00353823
LOC107387858	6.80105	2.77472	0.404971	4.38234	1.17413e-05	9.38076e-05
kiaa2013	5.89701	2.76965	0.521604	3.3927	0.000692076	0.00389138
LOC107385586	46.9515	2.76751	0.183833	9.61472	6.92988e-22	3.50984e-20
fam181a	7.75228	2.76599	0.456713	3.86675	0.000110296	0.000735332
cfap100	21.4705	2.76572	0.369411	4.77981	1.75462e-06	1.60167e-05
LOC107382846	10.2206	2.76528	0.480349	3.675	0.000237847	0.00147615
LOC107372911	7.2891	2.76502	0.565041	3.12371	0.00178587	0.0092335
gchfr	9.4143	2.76467	0.489353	3.60614	0.000310791	0.00188123
psmb1	39.8841	2.76342	0.289865	6.0836	1.17513e-09	1.65821e-08
LOC107393170	25.9677	2.76081	0.248881	7.0749	1.49553e-12	3.03601e-11
rnasek	626.287	2.75932	0.252578	6.96543	3.27407e-12	6.37288e-11
LOC107383140	36.9195	2.75906	0.332936	5.28349	1.26747e-07	1.36614e-06
oxnad1	7.24775	2.75866	0.406866	4.32246	1.54299e-05	0.000120561
mrpl10	53.8177	2.7571	0.203848	8.61965	6.71593e-18	2.39817e-16
LOC107373296	4.20625	2.7569	0.484786	3.62406	0.000290011	0.00176676
loxl1	6.22261	2.75583	0.546048	3.21552	0.00130207	0.0069047
lman2	57.9575	2.75556	0.375366	4.67693	2.91202e-06	2.57185e-05
LOC107396739	7.59051	2.75457	0.580373	3.02318	0.00250135	0.0125187
LOC107382103	128.339	2.75334	0.154076	11.3797	5.2781e-30	5.23957e-28
LOC107396306	3.23651	2.75289	0.635948	2.75634	0.00584528	0.0271785
gpr83	6.52982	2.75116	0.633587	2.76389	0.00571166	0.0265946
LOC107390025	5.87221	2.74892	0.585036	2.98943	0.00279502	0.0138385
irf5	6.36932	2.74731	0.475238	3.67671	0.000236266	0.0014668
exosc1	20.0605	2.74699	0.382507	4.56721	4.94261e-06	4.2044e-05
LOC107388802	2.46352	2.74573	0.670351	2.6042	0.009209	0.0410313
LOC107393756	20.8979	2.74533	0.32671	5.34213	9.18619e-08	1.00653e-06
LOC107383161	9.68823	2.74375	0.44861	3.887	0.000101489	0.000680503
csgr12h10orf88	24.3877	2.74329	0.405859	4.29532	1.74445e-05	0.000135079
ids	8.83398	2.74179	0.353816	4.92287	8.52833e-07	8.16794e-06
LOC107388947	16.4766	2.74042	0.464947	3.74327	0.000181641	0.00115475
LOC107396946	11.329	2.7396	0.309965	5.61222	1.99742e-08	2.40199e-07
matr3	177.137	2.73956	0.228761	7.60426	2.86536e-14	7.07573e-13
LOC107396397	40.2437	2.73871	0.207764	8.36869	5.82634e-17	1.86574e-15
chchd1	70.4879	2.73781	0.186448	9.32062	1.15667e-20	5.30357e-19
hsd17b10	21.2253	2.7378	0.320444	5.42309	5.85776e-08	6.59296e-07
anapc11	35.1929	2.73754	0.208043	8.35183	6.72112e-17	2.1378e-15
tsn	17.676	2.73744	0.344166	5.04827	4.45824e-07	4.47492e-06
dusp16	22.1694	2.73736	0.273566	6.35079	2.14207e-10	3.31995e-09
LOC107377722	209.367	2.73612	0.283292	6.12837	8.87843e-10	1.27982e-08
LOC107376455	49.8184	2.73563	0.256674	6.762	1.361e-11	2.43875e-10
tmem255a	29.257	2.73456	0.287087	6.04193	1.52286e-09	2.125e-08
galns	7.29599	2.73285	0.406176	4.26626	1.98779e-05	0.000152259
LOC107374148	26.938	2.73204	0.311746	5.55592	2.76158e-08	3.25585e-07
nudt17	9.30505	2.73202	0.466148	3.71561	0.000202717	0.00127487
cebpd	59.2678	2.73142	0.312009	5.54926	2.86877e-08	3.36623e-07
LOC107378378	1699.96	2.73136	0.412492	4.19731	2.70105e-05	0.000201983
LOC107382421	5.76907	2.7307	0.676752	2.55737	0.0105468	0.0463674
LOC107382375	83.0012	2.7298	0.17272	10.0151	1.30877e-23	7.77971e-22
kdelc1	6.91595	2.72892	0.493269	3.50502	0.00045657	0.00265984
acta2	25.4788	2.72769	0.336379	5.13614	2.80434e-07	2.89835e-06
fam114a2	31.2679	2.72705	0.26296	6.56773	5.10872e-11	8.52979e-10
dimt1	9.17003	2.7264	0.440201	3.92185	8.78707e-05	0.000596439
LOC107385738	6.403	2.72593	0.512231	3.36943	0.000753246	0.00420792
tmem47	298.73	2.72585	0.240813	7.16679	7.67763e-13	1.61474e-11
LOC107386875	6.86084	2.72554	0.65695	2.62659	0.0086246	0.038625
ccs	25.3844	2.72466	0.288541	5.97717	2.27045e-09	3.09812e-08
LOC107397168	13.4265	2.72457	0.438488	3.933	8.38936e-05	0.000570224
csgr09h6orf136	42.9741	2.7226	0.321842	5.35232	8.68322e-08	9.54577e-07
LOC107381884	70.9213	2.72223	0.235343	7.31796	2.51766e-13	5.585e-12
ung	9.38902	2.72198	0.355506	4.84373	1.27422e-06	1.18771e-05
LOC107380310	6.15639	2.72173	0.449215	3.83276	0.000126713	0.000834141
rfc5	5.78133	2.72017	0.472164	3.64317	0.000269305	0.0016533
LOC107389092	7.38366	2.72016	0.363413	4.73336	2.20832e-06	1.9821e-05
prps2	17.5796	2.71852	0.367633	4.67454	2.94614e-06	2.59736e-05
mtpap	9.53455	2.7185	0.427141	4.02327	5.73956e-05	0.00040344
LOC107378732	110.284	2.71823	0.163695	10.4965	8.96162e-26	6.42325e-24
mvk	20.9207	2.7182	0.365045	4.70682	2.51613e-06	2.23914e-05
LOC107391017	5.57311	2.71643	0.534021	3.21416	0.00130828	0.00693088
csgr03h19orf43	57.9464	2.71634	0.184868	9.28413	1.63029e-20	7.4238e-19
LOC107388298	6.59155	2.71455	0.460501	3.72323	0.00019669	0.00124128
LOC107379322	14.8529	2.71407	0.27671	6.19447	5.84815e-10	8.57527e-09
spata2l	5.035	2.71391	0.439699	3.89791	9.7027e-05	0.000653229
LOC107378012	15.5569	2.71358	0.429127	3.99317	6.5197e-05	0.000452753
cpq	7.8658	2.71331	0.432152	3.96461	7.35167e-05	0.000506454
LOC107387794	23.9273	2.7131	0.330864	5.17765	2.24695e-07	2.34547e-06
LOC107375930	7.8976	2.71253	0.408041	4.19695	2.7054e-05	0.000202232
[truncated: 2,569 more rows]

## Sheet: Supp. Table 2
Differentially expressed genes in Annuals vs. Semi-annuals. Ranked by log2 fold change (highest to lowest)
Gene ID	baseMean	log2FoldChange	lfcSE	stat	pvalue	padj
LOC107395832	29.6524	8.8033	2.11543	3.68875	0.000225356	0.00239741
LOC107373972	78.5444	8.57892	1.1047	6.86061	6.85654e-12	3.60172e-10
LOC107387104	45.149	8.40086	1.04143	7.10643	1.19086e-12	7.25569e-11
LOC107393497	74.8942	8.29924	1.49847	4.87112	1.1097e-06	2.05215e-05
LOC107387597	16.1714	7.8365	1.08732	6.28748	3.2266e-10	1.24925e-08
LOC107395235	264.303	7.82873	0.39241	17.402	7.96644e-68	7.74178e-64
LOC107374024	22.3832	7.80429	0.881557	7.71848	1.17721e-14	1.06918e-12
LOC107378340	40.0627	7.77942	0.92091	7.36166	1.81642e-13	1.34748e-11
LOC107389330	54.6266	7.75216	0.835775	8.07893	6.5338e-16	7.17463e-14
sat2	21.6838	7.74668	0.982616	6.86604	6.60078e-12	3.51487e-10
LOC107375917	192.602	7.69192	1.05672	6.33272	2.40878e-10	9.53503e-09
LOC107395947	40.2159	7.6508	0.854755	7.78094	7.19865e-15	6.82502e-13
LOC107377790	26.7485	7.61554	0.991041	6.67534	2.4666e-11	1.17791e-09
LOC107377852	27.0368	7.6155	0.907359	7.29094	3.07809e-13	2.15977e-11
tuba4a	74.3824	7.60954	1.1945	5.53332	3.14226e-08	7.96258e-07
LOC107394361	23.8953	7.4758	1.08796	5.95223	2.64514e-09	8.55423e-08
LOC107386719	94.2731	7.43729	1.50915	4.26552	1.99439e-05	0.000278269
tmem136	65.9376	7.40978	0.630352	10.1686	2.73911e-24	9.50667e-22
syce3	29.3647	7.39204	1.04393	6.12305	9.18028e-10	3.22655e-08
LOC107391655	22.6825	7.37783	1.01813	6.26429	3.74523e-10	1.42649e-08
clpp	16.2105	7.36657	0.935448	6.80591	1.00415e-11	5.12246e-10
LOC107393788	11.0019	7.31536	1.1381	5.54902	2.87277e-08	7.32746e-07
LOC107374385	10.6654	7.27154	1.00119	6.26408	3.75044e-10	1.42649e-08
paqr3	20.1361	7.22772	0.91876	6.77839	1.21519e-11	6.15062e-10
pomk	14.2017	7.1565	1.05145	5.85524	4.7632e-09	1.47887e-07
LOC107393711	9.65005	7.13203	0.881085	6.95963	3.41159e-12	1.92755e-10
LOC107373777	13.5965	7.12722	1.55896	3.93032	8.48324e-05	0.00101534
fam96b	25.8461	7.0943	0.8312	7.33192	2.26874e-13	1.64535e-11
LOC107373416	27.2414	7.06962	1.49083	4.07131	4.67497e-05	0.000596995
fam35a	9.19372	7.05455	1.06238	5.69904	1.20486e-08	3.38894e-07
LOC107392081	12.6753	7.04622	0.983715	6.14631	7.93071e-10	2.8231e-08
LOC107373744	278.647	7.04413	0.474077	12.7493	3.14667e-37	4.36847e-34
mrpl49	44.0055	7.03643	0.85651	7.04771	1.81891e-12	1.07782e-10
tyw5	48.7774	7.00164	0.620231	9.67647	3.79598e-22	9.83716e-20
LOC107377189	117.364	6.99787	0.957488	6.26417	3.74812e-10	1.42649e-08
LOC107390574	242.137	6.99268	0.945996	6.33478	2.37676e-10	9.44086e-09
LOC107377950	25.4805	6.99218	0.858433	6.98038	2.94387e-12	1.69281e-10
nhlrc3	17.5025	6.98857	0.956114	6.26346	3.76538e-10	1.42937e-08
mmadhc	12.5872	6.98329	0.884851	6.76192	1.36179e-11	6.82158e-10
LOC107374008	21.5326	6.98216	1.53584	3.89505	9.81782e-05	0.00115578
LOC107384390	40.2157	6.9348	1.24667	4.76054	1.93078e-06	3.38382e-05
LOC107372923	12.2311	6.92119	0.906385	6.53275	6.45735e-11	2.84592e-09
LOC107374366	55.524	6.90339	1.83902	3.21007	0.00132702	0.0112875
LOC107372751	11.3426	6.89404	1.5859	3.71652	0.000201988	0.00217378
LOC107396744	8.04341	6.88445	0.897913	6.55348	5.62122e-11	2.53489e-09
LOC107391540	8.18962	6.84617	1.15886	5.04477	4.54067e-07	9.16433e-06
LOC107384897	113.243	6.80958	0.7982	7.27835	3.37927e-13	2.3457e-11
oxld1	7.82597	6.78423	0.918217	6.29941	2.98782e-10	1.16609e-08
LOC107392596	38.4635	6.76633	0.813008	7.09259	1.31628e-12	7.99474e-11
LOC107396805	26.8502	6.7543	0.779666	7.38048	1.57724e-13	1.17905e-11
LOC107372748	19.9145	6.7144	0.976138	5.85409	4.79632e-09	1.48678e-07
eci1	34.0088	6.70361	0.785396	7.26208	3.81187e-13	2.59047e-11
ftsj2	7.21216	6.66431	0.877485	6.45516	1.08104e-10	4.57759e-09
fgf12	32.2494	6.62386	0.818713	6.86914	6.45903e-12	3.45834e-10
fads6	9.17101	6.60984	1.03429	5.42387	5.83235e-08	1.41344e-06
LOC107396354	9.32547	6.60206	0.946775	5.91699	3.27885e-09	1.0396e-07
inip	6.68474	6.60044	1.00533	5.57073	2.53681e-08	6.55656e-07
fzd6	13.7384	6.59567	0.927714	6.03168	1.62269e-09	5.44707e-08
LOC107395464	9.44399	6.58629	0.934327	5.97894	2.2459e-09	7.37354e-08
znf385b	57.5033	6.5466	0.584033	9.49707	2.15883e-21	5.18012e-19
olfm3	26.8736	6.54605	0.760352	7.29406	3.00756e-13	2.12563e-11
LOC107396520	12.3839	6.54043	0.871652	6.35624	2.06749e-10	8.3542e-09
LOC107379809	12.1721	6.50158	0.913315	6.02375	1.70423e-09	5.69132e-08
csgr06h19orf47	29.3402	6.49875	0.705246	7.79692	6.34339e-15	6.16451e-13
ankrd9	12.1306	6.48597	0.896305	6.12066	9.31914e-10	3.26355e-08
corin	12.4425	6.46841	0.955498	5.7231	1.04598e-08	2.96783e-07
LOC107395741	6.41191	6.46545	1.90602	2.86747	0.00413772	0.0299073
LOC107381453	8.37155	6.45715	1.0218	5.34073	9.25714e-08	2.15475e-06
LOC107384301	17.9786	6.44489	0.928891	5.86171	4.5812e-09	1.42922e-07
LOC107397314	5.85183	6.44139	0.896293	6.07099	1.27122e-09	4.38855e-08
tmem129	16.6808	6.43177	0.886928	6.12425	9.11117e-10	3.20806e-08
tmem179b	5.95503	6.42969	1.13342	4.79054	1.66334e-06	2.94969e-05
LOC107382248	11.5011	6.42962	1.88707	2.87728	0.00401114	0.0291223
tm7sf3	11.8383	6.4181	0.983703	5.50786	3.63227e-08	9.10925e-07
LOC107374959	22.6331	6.40852	0.782441	6.91238	4.76604e-12	2.60204e-10
LOC107376611	7.79662	6.39697	0.98202	5.49578	3.88989e-08	9.73362e-07
LOC107374606	8.55402	6.37925	1.61653	3.32764	0.000875834	0.00786892
zcchc3	6.60546	6.37847	1.25974	4.2695	1.95915e-05	0.000273746
slc52a3	8.13942	6.37433	0.908012	5.91878	3.24336e-09	1.03003e-07
LOC107374153	25.0351	6.36835	0.822173	6.52947	6.60041e-11	2.90239e-09
LOC107373956	61.0273	6.34115	1.12552	4.74551	2.07985e-06	3.62741e-05
LOC107373378	43.599	6.33269	0.574133	9.28825	1.56849e-20	3.24311e-18
LOC107374285	6.18679	6.32416	1.07861	4.93612	7.96927e-07	1.52452e-05
LOC107384330	25.727	6.32208	1.40851	3.77852	0.000157761	0.00175214
LOC107386162	6.73793	6.31004	1.07223	4.95235	7.33238e-07	1.41944e-05
LOC107372904	5.52048	6.30433	1.40379	3.77859	0.000157719	0.00175214
LOC107372868	7.5248	6.30296	1.04433	5.07787	3.81695e-07	7.8421e-06
mgst3	90.3956	6.26446	0.535827	9.82494	8.79289e-23	2.40702e-20
LOC107389124	5.76285	6.26297	0.943248	5.57962	2.41043e-08	6.25488e-07
LOC107374602	7.43505	6.25033	0.921653	5.69664	1.22192e-08	3.43197e-07
LOC107388533	23.7777	6.23086	0.773105	6.76604	1.32356e-11	6.64719e-10
triap1	10.2616	6.22708	0.877175	5.95899	2.53795e-09	8.24877e-08
LOC107373572	7.14511	6.2259	0.886365	5.89588	3.72686e-09	1.1759e-07
nudcd1	28.4506	6.21506	0.669348	7.79125	6.63521e-15	6.35281e-13
LOC107377354	9.19611	6.20551	1.15883	4.49205	7.05417e-06	0.000109684
LOC107373413	5.09193	6.19044	1.37747	3.7681	0.000164496	0.00181244
st3gal5	8.02245	6.18178	0.900419	5.75486	8.67144e-09	2.50801e-07
LOC107384587	148.186	6.17973	0.640588	8.0859	6.17076e-16	6.85343e-14
klhl34	5.27905	6.17745	1.096	4.72394	2.31322e-06	3.98227e-05
cgrrf1	6.9779	6.17535	1.15132	4.49515	6.95211e-06	0.000108444
LOC107381015	6.59208	6.16313	0.948631	5.44272	5.24735e-08	1.28448e-06
adpgk	4.85005	6.1608	0.98276	5.25134	1.50999e-07	3.36175e-06
LOC107373493	57.2257	6.15919	0.619618	8.3264	8.33361e-17	1.05177e-14
LOC107393272	14.3104	6.15283	0.919423	5.60441	2.08963e-08	5.46622e-07
LOC107391262	189.634	6.14259	0.521289	9.86514	5.89528e-23	1.63687e-20
LOC107382674	5.49289	6.12814	0.940524	5.45242	4.96876e-08	1.2209e-06
tmem9	57.5959	6.12419	0.49575	10.3362	4.83182e-25	1.80599e-22
LOC107372525	13.4585	6.11415	0.845506	6.04862	1.46093e-09	4.96409e-08
mrps18a	31.2667	6.10735	0.697078	7.32679	2.3573e-13	1.70321e-11
LOC107394668	5.56605	6.10485	1.37181	3.72125	0.000198238	0.00213697
oraov1	20.4824	6.10306	0.771614	6.61348	3.7538e-11	1.74126e-09
LOC107374316	83.5906	6.10055	0.539791	9.44912	3.41697e-21	8.09906e-19
LOC107372866	12.7552	6.08985	0.950079	5.35729	8.44782e-08	1.97346e-06
LOC107385011	67.7063	6.0867	0.585215	8.69201	3.56088e-18	5.44954e-16
LOC107382375	83.0012	6.08548	0.39675	12.8178	1.30313e-37	1.94828e-34
gpr12	78.1605	6.07588	0.8497	5.97373	2.31894e-09	7.57494e-08
LOC107384689	4.69701	6.06476	1.34055	3.77811	0.000158022	0.00175341
LOC107372488	9.94554	6.06064	1.20505	4.19953	2.67468e-05	0.000361144
LOC107393092	4.5672	6.05979	1.13478	4.45883	8.24095e-06	0.00012602
LOC107373978	9.11465	6.04704	0.99131	5.09129	3.55639e-07	7.36124e-06
dctpp1	17.3487	6.0309	0.814866	6.1739	6.66261e-10	2.40696e-08
LOC107376868	40.3993	6.02468	0.793198	6.33472	2.3778e-10	9.44086e-09
LOC107390413	107.879	6.02273	0.506662	9.91337	3.64155e-23	1.10589e-20
LOC107393843	5.04093	6.01804	1.1789	4.25654	2.07618e-05	0.000287697
eif6	27.5627	6.00702	0.608097	8.23391	1.81207e-16	2.18754e-14
med11	42.3485	6.00345	0.560913	8.92018	4.65549e-19	7.73369e-17
LOC107389424	8.74034	6.00208	1.50344	3.32709	0.00087759	0.00787481
LOC107386378	76.7554	6.00207	1.23822	4.03974	5.3511e-05	0.000675789
LOC107373835	7.39913	5.99204	1.11296	4.48539	7.27822e-06	0.000112717
tmem65	35.5313	5.98617	0.573428	8.69538	3.45672e-18	5.33213e-16
LOC107382400	32.7985	5.97395	0.724679	6.86366	6.71175e-12	3.5642e-10
timm8b	12.2011	5.97146	0.916994	5.42148	5.9108e-08	1.43066e-06
LOC107385604	4.28787	5.94717	1.03033	4.80154	1.57451e-06	2.8127e-05
LOC107375655	11.531	5.94286	0.844818	5.8508	4.89224e-09	1.5093e-07
gng10	6.08756	5.93446	0.953007	5.17778	2.2454e-07	4.82229e-06
timmdc1	21.5449	5.92925	0.88579	5.56481	2.62441e-08	6.72043e-07
LOC107396162	15.6549	5.91758	0.817842	6.01287	1.82268e-09	6.04532e-08
rnf31	8.93607	5.90256	0.865178	5.66653	1.4572e-08	3.9667e-07
LOC107383114	23.0109	5.8982	0.901993	5.43042	5.62209e-08	1.3676e-06
LOC107374145	8.94851	5.8974	1.52896	3.2031	0.00135956	0.011534
LOC107386991	6.12999	5.88747	0.971369	5.03153	4.86592e-07	9.77004e-06
LOC107374169	4.27224	5.8849	0.930884	5.24759	1.54098e-07	3.42683e-06
LOC107395218	8.22451	5.88043	0.965099	5.05692	4.26073e-07	8.67136e-06
slc6a20	5.87363	5.87115	0.956877	5.09068	3.56788e-07	7.37716e-06
lyrm1	6.66403	5.86415	1.03082	4.71873	2.37326e-06	4.07479e-05
LOC107374450	5.7156	5.86013	0.96613	5.03051	4.89171e-07	9.81037e-06
LOC107384348	21.3179	5.84303	0.735332	6.58618	4.51285e-11	2.05896e-09
LOC107379602	5.56056	5.83516	1.30113	3.71612	0.000202307	0.00217601
LOC107385256	4.28643	5.83486	1.02304	4.72597	2.29019e-06	3.95376e-05
LOC107395705	5.62711	5.81716	0.898918	5.35885	8.37546e-08	1.96601e-06
csgr18h5orf34	15.6777	5.81067	0.886106	5.429	5.66696e-08	1.37679e-06
caap1	33.4948	5.80699	0.527569	9.11158	8.11878e-20	1.53201e-17
rpl7l1	31.7269	5.8065	0.564026	8.52176	1.57141e-17	2.16609e-15
ntpcr	10.2139	5.80518	0.838101	5.73342	9.84273e-09	2.80503e-07
adck2	8.25246	5.79929	1.03449	4.6393	3.49593e-06	5.77289e-05
LOC107387155	3.92917	5.79536	1.33291	3.59766	0.000321091	0.00327769
LOC107376489	5.97746	5.79531	1.2328	3.88978	0.000100335	0.0011776
cmtr2	4.01274	5.76321	1.06607	4.468	7.89544e-06	0.000121438
LOC107373921	5.18235	5.75983	0.962767	4.9439	7.65735e-07	1.47209e-05
gba	25.5728	5.74004	1.05806	4.47996	7.4657e-06	0.000115253
LOC107387994	5.29102	5.73821	1.22685	3.8621	0.000112415	0.00129976
fbxl7	7.10275	5.73399	0.87752	5.39474	6.86227e-08	1.63851e-06
LOC107380324	10.1625	5.7198	0.91875	5.1372	2.78863e-07	5.87851e-06
fam78a	13.1088	5.71791	1.02048	4.62324	3.77787e-06	6.20682e-05
LOC107388365	3.79615	5.71243	1.10571	4.26191	2.02684e-05	0.000282189
ufc1	48.1933	5.70436	0.498401	9.4389	3.76713e-21	8.61387e-19
LOC107376116	29.2501	5.70351	0.95603	4.91984	8.66163e-07	1.64402e-05
tmem25	116.135	5.70172	0.423931	11.0907	1.39121e-28	7.308e-26
LOC107374604	5.02918	5.69415	0.883006	5.3161	1.06013e-07	2.43844e-06
b9d1	5.14653	5.6912	0.900003	5.21243	1.86383e-07	4.0657e-06
LOC107373280	44.5639	5.68789	0.815142	5.75101	8.87105e-09	2.55609e-07
LOC107372416	3.62706	5.68391	1.04534	4.48076	7.43764e-06	0.000115002
tc2n	3.72152	5.67915	0.93352	5.01237	5.37635e-07	1.06519e-05
LOC107387291	23.188	5.67791	0.629011	7.43693	1.03052e-13	8.07628e-12
LOC107384764	22.6492	5.6708	0.652605	7.15716	8.23649e-13	5.16402e-11
fdxr	4.52003	5.67002	0.99718	4.68323	2.82396e-06	4.74797e-05
LOC107380732	5.28355	5.66859	1.00566	4.64233	3.44503e-06	5.69367e-05
LOC107392516	93.6538	5.6659	0.470963	9.90716	3.87524e-23	1.15876e-20
LOC107387091	5.64024	5.6487	1.10389	4.2112	2.54016e-05	0.000345491
LOC107372872	3.61397	5.64132	1.31202	3.53753	0.000403893	0.00400922
LOC107383491	3.91214	5.63237	1.03942	4.45669	8.32341e-06	0.000127181
LOC107391762	67.0099	5.63057	0.748515	6.18634	6.15759e-10	2.23699e-08
LOC107396739	7.59051	5.62971	1.065	4.34713	1.3793e-05	0.000199317
LOC107383418	3.61056	5.61473	0.897637	5.14097	2.73318e-07	5.78043e-06
LOC107381352	3.38659	5.61385	1.12083	4.11646	3.84731e-05	0.000501518
LOC107396801	6.52846	5.61293	1.58897	2.90309	0.00369503	0.0272136
aamdc	27.709	5.61129	0.664138	6.94328	3.83107e-12	2.15204e-10
LOC107396641	4.71606	5.60676	0.936755	4.91779	8.75267e-07	1.65806e-05
LOC107377417	5.05706	5.60315	1.25037	3.68142	0.000231937	0.00245931
ampd3	11.8148	5.5984	0.796429	5.77378	7.75134e-09	2.25194e-07
LOC107395760	29.1362	5.598	0.558072	8.23909	1.73532e-16	2.11645e-14
LOC107387991	9.39784	5.59418	0.949707	4.83747	1.31501e-06	2.39312e-05
LOC107396835	29.1264	5.59053	0.705266	6.50893	7.56856e-11	3.30568e-09
LOC107391256	12.0101	5.59039	0.988517	4.64371	3.422e-06	5.66525e-05
LOC107397091	4.65911	5.57786	1.27543	3.58926	0.000331617	0.0033657
mrpl27	46.4423	5.5762	0.505295	9.0565	1.34705e-19	2.46992e-17
LOC107388307	17.5033	5.57548	0.684174	6.6876	2.26858e-11	1.09956e-09
slc24a5	3.35576	5.56831	1.02362	4.46288	8.0866e-06	0.000123854
LOC107396733	34.7665	5.56075	0.488601	9.3343	1.01663e-20	2.14775e-18
LOC107388743	8.225	5.5607	1.46934	3.10391	0.0019098	0.0154855
gtf2h4	34.6821	5.55145	0.563063	8.08337	6.30032e-16	6.95756e-14
LOC107387246	3.27484	5.54449	1.13391	4.00781	6.12838e-05	0.000764023
lage3	8.79791	5.54381	0.879218	5.16801	2.36606e-07	5.05531e-06
gm2a	7.4403	5.53943	0.918842	4.94039	7.79681e-07	1.49447e-05
LOC107388366	8.04089	5.53926	1.10697	4.10063	4.12024e-05	0.000533873
galnt11	27.5392	5.53804	0.603121	7.52426	5.30182e-14	4.36636e-12
LOC107373860	21.4172	5.5366	0.6882	6.59198	4.34002e-11	1.99415e-09
LOC107373233	11.1782	5.5275	0.91453	4.95063	7.39744e-07	1.43061e-05
LOC107395377	6.28922	5.52391	0.908934	4.97716	6.45236e-07	1.25912e-05
kcng1	5.78382	5.51371	0.933585	4.83482	1.33266e-06	2.42298e-05
tbp	31.4418	5.51312	0.478309	9.43557	3.88881e-21	8.7887e-19
sirt4	3.21901	5.51306	0.920631	4.90214	9.4796e-07	1.78187e-05
LOC107377583	6.43543	5.50792	0.972445	4.63565	3.55814e-06	5.87063e-05
romo1	119.647	5.50325	0.432564	10.4106	2.2183e-25	8.62298e-23
LOC107382607	3.08017	5.50312	1.22591	3.6733	0.000239436	0.00252538
LOC107388488	4.77448	5.50072	1.44694	3.11051	0.00186762	0.0152261
LOC107372608	10.6559	5.49269	1.12946	3.97774	6.9574e-05	0.000855307
LOC107385957	4.22412	5.46629	1.49564	2.98621	0.00282463	0.0216566
LOC107396025	4.44341	5.46404	0.955504	4.67192	2.98398e-06	5.00403e-05
LOC107396670	8.91611	5.46217	0.896437	4.97767	6.43552e-07	1.25709e-05
LOC107394507	15.8881	5.45799	0.78609	5.67109	1.41893e-08	3.88426e-07
LOC107391268	24.5449	5.4476	0.615558	7.22531	4.99942e-13	3.29386e-11
LOC107372628	11.5103	5.44652	0.840087	5.29293	1.2037e-07	2.73306e-06
LOC107373385	8.47432	5.44523	0.88866	5.00217	5.66877e-07	1.11404e-05
pex11b	8.44345	5.44355	0.942467	4.71481	2.41934e-06	4.14075e-05
LOC107382183	3.03088	5.43692	1.07799	4.11594	3.8561e-05	0.000502327
LOC107392405	6.60456	5.43434	1.08788	4.07613	4.57907e-05	0.000586677
tspan33	3.24325	5.43077	1.27701	3.46965	0.000521145	0.00498965
LOC107373343	4.08095	5.42019	1.05319	4.19697	2.7051e-05	0.000364607
LOC107386404	3.01043	5.41789	1.24581	3.5462	0.000390835	0.00389352
pudp	6.43355	5.40749	1.22724	3.59139	0.000328921	0.00334182
fpgs	18.6906	5.40299	0.575942	7.64486	2.09178e-14	1.82313e-12
sdhd	41.335	5.4027	0.416577	10.5688	4.15961e-26	1.79658e-23
cmc1	31.5508	5.40237	0.538376	8.17714	2.9067e-16	3.40329e-14
ube2t	5.37129	5.39946	1.2002	3.66561	0.000246753	0.00259097
LOC107395427	111.807	5.38343	0.454638	9.6416	5.3351e-22	1.36438e-19
LOC107387648	134.795	5.3725	0.356662	12.2595	1.49394e-34	1.70801e-31
LOC107390831	4.25492	5.36965	1.02256	4.27323	1.92661e-05	0.000269975
ccnb1ip1	9.91407	5.36378	1.45306	3.00316	0.00267193	0.0206982
gid4	4.77362	5.35703	1.0902	3.99653	6.42778e-05	0.000796749
LOC107381902	8.42959	5.35099	1.55538	2.79739	0.0051518	0.0362791
LOC107389928	3.21577	5.34974	1.52187	2.85816	0.0042611	0.0307077
LOC107391809	52.7744	5.34751	0.355834	12.2178	2.49688e-34	2.69607e-31
LOC107382994	8.78977	5.34584	1.0319	4.2115	2.53676e-05	0.00034527
LOC107386018	7.8389	5.34502	1.06135	4.09388	4.24222e-05	0.000547852
LOC107389052	6.05744	5.33843	1.39379	3.1127	0.00185387	0.0151267
mrps12	57.804	5.33455	0.454733	9.53208	1.54165e-21	3.74545e-19
LOC107379855	90.3252	5.32534	0.461097	9.38056	6.56263e-21	1.43316e-18
LOC107373754	4.54498	5.32401	0.966117	4.47566	7.61746e-06	0.000117409
tspan12	5.84871	5.32337	1.23608	3.49766	0.000469366	0.00456586
LOC107395171	18.6676	5.31704	0.791849	5.45185	4.98484e-08	1.2233e-06
LOC107386021	38.9384	5.30956	0.419118	10.2825	8.45343e-25	2.98729e-22
LOC107391325	4.10446	5.30562	0.995466	4.32523	1.52372e-05	0.000218561
LOC107394826	2.78273	5.30089	0.98802	4.35304	1.34264e-05	0.000194452
LOC107394943	3.25128	5.29547	0.999762	4.29649	1.73521e-05	0.000245801
LOC107396648	12.8513	5.29232	0.765651	5.6061	2.06935e-08	5.42048e-07
LOC107374605	2.73045	5.29093	0.977311	4.39055	1.13064e-05	0.000166858
en1	2.88403	5.29034	1.01714	4.21802	2.46453e-05	0.000337328
npm3	15.5911	5.28798	0.735093	5.83325	5.43566e-09	1.65333e-07
LOC107382759	4.41985	5.28394	0.945477	4.53098	5.87115e-06	9.29247e-05
march5	81.2323	5.2831	0.384391	11.1426	7.78483e-29	4.20294e-26
fezf2	5.02651	5.28086	1.01627	4.21235	2.52731e-05	0.000344224
LOC107390492	4.18934	5.27941	1.22366	3.49722	0.000470126	0.00457088
LOC107379976	134.167	5.27308	0.480326	8.89621	5.77871e-19	9.51823e-17
LOC107395839	47.1297	5.26559	0.818001	5.21465	1.84161e-07	4.0308e-06
acat2	24.774	5.25627	0.590109	7.21269	5.48576e-13	3.58892e-11
LOC107387161	7.4557	5.25627	0.996757	4.27012	1.95367e-05	0.000273176
LOC107393895	4165.04	5.25587	0.379148	11.2248	3.07965e-29	1.76047e-26
LOC107389500	5.27473	5.25294	1.03865	4.09466	4.22782e-05	0.000547084
LOC107395519	37.0993	5.25257	0.452092	9.40643	5.13289e-21	1.1467e-18
mettl6	6.10962	5.24383	1.00721	4.21344	2.51511e-05	0.000343043
LOC107373134	3.48888	5.23949	1.06609	3.97665	6.98917e-05	0.000858669
tirap	7.76198	5.239	1.13967	3.71948	0.000199631	0.0021496
LOC107387829	9.21574	5.23322	0.900839	4.6992	2.61183e-06	4.41684e-05
LOC107388999	8.36461	5.23171	0.879175	4.81327	1.48479e-06	2.66466e-05
slc38a7	19.2361	5.23161	0.685586	6.17225	6.73254e-10	2.42771e-08
LOC107376377	33.3448	5.22897	0.529742	7.98308	1.42727e-15	1.5242e-13
acvr2b	2.58497	5.22539	0.942574	4.48282	7.36629e-06	0.00011399
LOC107377280	3.64569	5.2237	0.95414	4.42671	9.56816e-06	0.000143937
fkbp2	99.0797	5.22334	0.377938	11.1747	5.42421e-29	3.01214e-26
LOC107395295	2.75676	5.22332	1.55139	2.72228	0.00648328	0.0441827
LOC107376444	46.1656	5.22286	0.422653	9.99133	1.6633e-23	5.29967e-21
LOC107395900	5.20802	5.21922	1.09023	3.87002	0.000108827	0.00126278
LOC107392070	1115.52	5.21893	0.286257	14.7383	3.66139e-49	8.89534e-46
LOC107396924	5.80415	5.21698	0.984687	4.28256	1.84753e-05	0.000260019
LOC107392631	89.8423	5.21449	0.800075	5.26762	1.38204e-07	3.09819e-06
LOC107395090	2.79073	5.21287	1.18549	3.55371	0.000379834	0.00380147
LOC107375776	2.69765	5.20951	1.13824	3.69826	0.000217085	0.00231827
LOC107394624	5.09309	5.20712	1.26157	3.33483	0.000853524	0.00768369
LOC107390953	43.6259	5.19812	0.555351	7.55939	4.04973e-14	3.39269e-12
LOC107379614	15.0493	5.19622	0.746606	5.62039	1.90525e-08	5.05189e-07
LOC107383050	11.4448	5.19372	0.892111	4.7009	2.59023e-06	4.38917e-05
cntd2	5.85665	5.19269	1.11142	3.77237	0.000161702	0.00178571
fastk	75.8303	5.186	0.3851	10.8699	1.60335e-27	7.41972e-25
LOC107382360	21.8428	5.18203	0.581043	7.19744	6.13516e-13	3.96156e-11
LOC107396258	2.71261	5.17726	0.953026	4.38315	1.16973e-05	0.000171584
gcdh	85.7712	5.17726	0.442246	9.44554	3.53562e-21	8.27932e-19
slc22a31	3.53804	5.1766	1.00551	4.15372	3.27117e-05	0.000431919
LOC107374176	9.65584	5.17334	0.970158	4.30172	1.69481e-05	0.000241145
LOC107394414	3.92616	5.17214	1.24593	3.34861	0.000812193	0.00736277
chtf8	5.12054	5.1713	1.10523	3.77413	0.000160567	0.00177521
LOC107382046	3.55631	5.17076	1.14578	3.64011	0.00027252	0.00282642
LOC107380828	23.1437	5.16983	0.52725	7.90863	2.60238e-15	2.70481e-13
sgcb	66.5219	5.16823	0.341361	12.2106	2.72839e-34	2.791e-31
znf414	22.5077	5.16674	0.504413	8.26056	1.44986e-16	1.78351e-14
LOC107379160	6.03263	5.1649	0.932449	4.46663	7.94615e-06	0.000122088
ngly1	13.8623	5.16126	0.663865	6.26823	3.65171e-10	1.39989e-08
LOC107391419	2.9926	5.15912	1.35383	3.07213	0.0021254	0.0169439
LOC107390430	55.9634	5.15829	0.420353	9.89238	4.49227e-23	1.32291e-20
LOC107392671	2.52842	5.15723	1.34735	3.0855	0.00203213	0.0163276
LOC107376153	2.46061	5.14875	1.02999	4.02796	5.6263e-05	0.000707218
tmem246	3.49712	5.14411	1.07622	3.85061	0.000117823	0.00135905
LOC107384409	41.2584	5.13771	0.525422	7.87504	3.40645e-15	3.46638e-13
ndufaf2	43.3572	5.13576	0.458196	9.02618	1.77764e-19	3.229e-17
LOC107372524	2.36936	5.13125	1.15905	3.56434	0.000364776	0.00366398
LOC107383490	3.58669	5.13004	1.19204	3.46468	0.000530855	0.00507012
acp2	10.4034	5.12639	1.07367	3.84324	0.000121419	0.00139557
olah	8.58811	5.12495	0.824431	5.00339	5.63322e-07	1.10929e-05
LOC107382452	13.001	5.1181	1.28912	3.1945	0.00140075	0.011837
rbm43	14.488	5.10824	0.904498	4.54201	5.57216e-06	8.88437e-05
LOC107382391	4.74855	5.10467	0.982849	4.1763	2.96289e-05	0.000396876
LOC107392467	5.19836	5.10398	0.938797	4.37153	1.23379e-05	0.000179894
LOC107375237	2.67139	5.09889	1.17827	3.47874	0.000503772	0.00484719
epor	7.5074	5.09706	1.33813	3.06177	0.0022003	0.0174338
ndufaf4	10.9963	5.09425	0.723595	5.6582	1.52965e-08	4.15227e-07
pycrl	31.1761	5.09373	0.76934	5.3211	1.03142e-07	2.37519e-06
LOC107392599	3.28066	5.09344	1.0173	4.02381	5.72634e-05	0.000718046
pex10	6.68117	5.09262	0.872171	4.69245	2.69956e-06	4.54668e-05
parp4	23.0334	5.08787	0.615555	6.64094	3.11685e-11	1.47036e-09
LOC107374530	5.83502	5.08651	1.27875	3.1957	0.0013949	0.0117926
LOC107382367	55.0046	5.08525	0.475502	8.59145	8.58796e-18	1.23641e-15
irak1bp1	6.67742	5.08387	1.07866	3.78605	0.000153058	0.00170575
LOC107391467	4.96164	5.08343	1.22352	3.33743	0.000845566	0.00763099
LOC107395195	2.34859	5.08283	1.15604	3.53173	0.000412846	0.00408766
fam189b	5.96909	5.08101	1.0082	4.04782	5.16967e-05	0.000653301
mc1r	4.41594	5.07965	1.05181	3.87869	0.000105022	0.00122448
LOC107380526	4.65283	5.07482	0.966172	4.21749	2.47038e-05	0.000337891
LOC107380852	23.795	5.07158	0.48096	8.46552	2.55011e-17	3.39479e-15
LOC107374021	43.6033	5.07065	0.524604	7.75948	8.52805e-15	7.89292e-13
zdhhc16	8.50691	5.06893	0.82734	4.91809	8.73926e-07	1.65713e-05
rarb	4.29536	5.06703	1.06744	3.81008	0.000138924	0.00156892
ccdc112	5.80219	5.06561	1.19537	3.40113	0.00067109	0.00623675
LOC107396804	2.32172	5.06531	1.04795	3.87931	0.000104752	0.00122207
LOC107380000	2.34722	5.0622	1.03695	3.91746	8.94887e-05	0.0010664
LOC107384527	15.7175	5.061	0.652187	6.22674	4.76249e-10	1.76648e-08
LOC107379771	8.72891	5.055	0.907961	4.46605	7.96756e-06	0.00012232
LOC107375785	8.64559	5.052	1.46779	2.76061	0.00576929	0.03999
LOC107395907	2.2752	5.0501	1.28712	3.14664	0.0016516	0.0136656
mettl16	24.3321	5.04491	0.532188	7.60053	2.9491e-14	2.53623e-12
LOC107376448	2.80416	5.04111	1.17061	3.45214	0.000556157	0.00527549
bet1l	10.5629	5.03836	0.748246	5.3971	6.77248e-08	1.62106e-06
LOC107391663	2.30669	5.03641	1.04507	3.86232	0.000112315	0.00129938
LOC107391004	7.03797	5.03316	1.22744	3.28584	0.00101679	0.00893822
steap4	11.6534	5.0314	0.872106	4.6226	3.78953e-06	6.22072e-05
LOC107376341	23.8312	5.03016	0.68728	5.86393	4.52034e-09	1.41477e-07
LOC107389357	13.3899	5.03001	0.909928	4.42893	9.47007e-06	0.000142572
LOC107373063	59.0952	5.02702	0.588603	6.84165	7.82859e-12	4.07926e-10
tmem106a	4.94902	5.0248	0.926955	4.34195	1.41223e-05	0.000203772
LOC107372541	23.8005	5.02421	0.571603	7.04022	1.91937e-12	1.12704e-10
abhd18	9.94968	5.02311	0.928229	4.33418	1.46304e-05	0.000210478
trdn	5.46056	5.01558	1.03578	3.87688	0.000105806	0.00123134
yipf5	10.7461	5.00715	0.780546	5.13377	2.8399e-07	5.97362e-06
tmem230	5.54511	5.00641	1.032	3.88219	0.000103521	0.00120843
LOC107374441	9.10937	4.99944	0.955328	4.18646	2.83343e-05	0.000380321
med20	9.33396	4.99899	0.816336	4.8987	9.64707e-07	1.80985e-05
LOC107393986	4.37102	4.99803	1.43923	2.7779	0.0054712	0.0382237
LOC107373003	5.58341	4.97844	0.943669	4.21593	2.48748e-05	0.00033999
LOC107395694	6.29236	4.97713	0.946394	4.20241	2.64091e-05	0.000357443
LOC107377637	39.4104	4.977	0.510282	7.79372	6.50672e-15	6.27695e-13
LOC107394578	2.13341	4.97235	1.05966	3.74871	0.00017775	0.0019376
LOC107392851	2.61018	4.96904	1.156	3.43342	0.000596024	0.00560171
cmtm4	36.9865	4.96783	0.58122	6.82673	8.68732e-12	4.49061e-10
LOC107377267	12.3162	4.96041	0.854792	4.63319	3.60072e-06	5.92579e-05
LOC107374393	8.68009	4.95886	0.868056	4.5606	5.10081e-06	8.19334e-05
LOC107373776	65.7066	4.95383	0.481087	8.21854	2.05996e-16	2.45629e-14
LOC107373415	41.9289	4.95347	0.458079	8.63054	6.10632e-18	9.05973e-16
trnar-ucu_3	2.95435	4.95052	1.05515	3.74405	0.000181079	0.00197058
ubb	424.084	4.94921	0.342607	11.527	9.65005e-31	6.94661e-28
prmt7	10.4008	4.94804	0.748524	5.27443	1.33173e-07	3.00273e-06
LOC107379321	14.654	4.94726	0.765985	5.15319	2.56095e-07	5.4339e-06
LOC107373081	2.25478	4.94022	1.04871	3.75719	0.00017183	0.00188683
LOC107385794	4.43693	4.93934	0.964214	4.08554	4.39746e-05	0.000565272
LOC107392135	39.9999	4.93796	0.558295	7.05355	1.74408e-12	1.04623e-10
LOC107383806	184.509	4.93764	0.224126	17.5689	4.26475e-69	8.28896e-65
mrpl45	66.1484	4.93688	0.552308	7.12805	1.01799e-12	6.32132e-11
LOC107374816	5.61175	4.93283	1.04724	3.75543	0.000173041	0.00189798
LOC107395365	3.012	4.929	1.03216	3.80659	0.000140897	0.00158385
olig1	18.2446	4.92776	0.641602	6.1218	9.25243e-10	3.24603e-08
slc30a6	26.7798	4.92424	0.418607	9.37452	6.94899e-21	1.50067e-18
csgr12h1orf146	3.06535	4.92008	1.09884	3.56746	0.000360453	0.0036243
LOC107379837	2.88116	4.91771	0.987686	3.96655	7.29203e-05	0.000891371
blnk	7.79137	4.91609	0.819513	4.77856	1.76554e-06	3.11671e-05
LOC107373304	31.1072	4.91563	0.565746	6.92118	4.47899e-12	2.45413e-10
coq2	18.9955	4.91435	0.515567	7.59232	3.14219e-14	2.69038e-12
wdr45b	29.0958	4.91322	0.491916	7.95506	1.79045e-15	1.90159e-13
LOC107377890	3.2557	4.91252	1.11078	3.52232	0.000427787	0.00420773
gstk1	22.2772	4.90714	0.597208	6.54235	6.05612e-11	2.7059e-09
LOC107393528	75.5161	4.90569	0.357707	10.9187	9.38362e-28	4.44829e-25
LOC107391421	9.46535	4.90236	0.72838	5.35759	8.43373e-08	1.97346e-06
catip	2.74742	4.89726	0.983447	3.96286	7.40586e-05	0.000903872
LOC107374288	2.00262	4.89694	1.06097	3.673	0.000239722	0.0025267
LOC107384093	9.75641	4.89318	0.871973	4.46479	8.01464e-06	0.000122946
asns	21.9421	4.89267	0.539729	7.21227	5.50266e-13	3.58892e-11
pomgnt1	25.069	4.89105	0.677522	5.74306	9.298e-09	2.66936e-07
syngr2	2.38519	4.88932	1.35166	2.87745	0.00400908	0.0291183
LOC107373214	2.88718	4.88836	0.938202	4.14448	3.40582e-05	0.000447569
fam187b	2.10703	4.88811	1.10547	3.51715	0.00043621	0.00427759
LOC107372881	12.9782	4.88674	0.639145	6.08116	1.19318e-09	4.1412e-08
msto1	14.4707	4.88558	0.724157	5.36565	8.06573e-08	1.90249e-06
cldn12	27.9507	4.87867	0.516362	7.51153	5.84399e-14	4.77243e-12
LOC107376993	15.6645	4.87784	0.901628	4.30093	1.7008e-05	0.00024182
wnt16	5.38565	4.87568	1.02818	3.76947	0.000163595	0.00180353
mtfp1	9.01438	4.87503	0.722671	5.36209	8.22641e-08	1.93804e-06
LOC107388100	7.38342	4.87377	0.965629	4.01165	6.02959e-05	0.000753157
csgr16h14orf80	7.8062	4.86529	0.828982	4.66269	3.12101e-06	5.21133e-05
LOC107376160	10.1581	4.86233	1.08436	3.56185	0.000368255	0.00369509
LOC107375606	6.65581	4.86108	0.970541	3.97827	6.94176e-05	0.000854466
LOC107384728	186.377	4.85837	0.255513	15.1005	1.60829e-51	5.20978e-48
adat1	6.06287	4.85213	0.984869	3.91131	9.17959e-05	0.00108989
LOC107387167	2.37132	4.85115	1.08641	3.54485	0.000392843	0.00391153
rab3d	38.1623	4.85024	0.583	6.60418	3.99723e-11	1.84977e-09
dynlt3	13.1406	4.84909	0.638268	6.03053	1.63425e-09	5.47642e-08
gde1	7.9829	4.84323	0.825405	4.65617	3.22143e-06	5.35601e-05
LOC107389047	3.87918	4.84012	0.921113	4.169	3.05938e-05	0.000407554
blcap	83.5353	4.8399	0.508649	7.54921	4.37892e-14	3.63712e-12
LOC107392910	8.85949	4.83425	0.865488	4.43016	9.41643e-06	0.000141874
LOC107375877	2.18621	4.829	1.11576	3.43173	0.000599739	0.00563117
scyl1	772.761	4.8284	0.750619	5.10033	3.39067e-07	7.0332e-06
LOC107391997	2.3336	4.82168	1.31148	2.91402	0.00356813	0.0263789
LOC107396518	11.6557	4.81858	1.01084	3.77763	0.000158327	0.00175542
LOC107374104	16.2278	4.8134	0.730431	5.22075	1.78201e-07	3.91357e-06
gart	6.29929	4.81171	0.937348	4.06649	4.77271e-05	0.000607084
LOC107380692	2.93949	4.80785	1.03564	3.67682	0.000236157	0.00249589
dnph1	11.1749	4.7991	0.834406	4.55306	5.28712e-06	8.4716e-05
LOC107380956	1.95394	4.7981	1.23772	3.06864	0.00215037	0.0171219
arsb	3.36528	4.79789	1.0604	3.58155	0.000341562	0.00345221
ap4m1	22.8329	4.79405	0.492438	7.70462	1.31228e-14	1.17537e-12
LOC107372901	39.4697	4.79201	0.540384	7.01724	2.26297e-12	1.32081e-10
shpk	14.0874	4.79178	0.699484	5.42083	5.9323e-08	1.43408e-06
LOC107396035	2.25353	4.78622	1.26346	2.99671	0.00272911	0.0210404
LOC107395172	1104.46	4.78583	0.560056	6.75974	1.38242e-11	6.90713e-10
phb2	72.3554	4.78319	0.378493	9.99542	1.59613e-23	5.17039e-21
sptssb	29.6383	4.78047	0.513682	7.35955	1.84526e-13	1.36367e-11
slirp	119.674	4.77864	0.352174	10.7295	7.4014e-27	3.34543e-24
mia	2.59923	4.77737	1.10844	3.40782	0.00065484	0.00609845
LOC107386409	16.4701	4.77456	0.572918	6.58831	4.44869e-11	2.03447e-09
LOC107396741	21.6976	4.77301	0.60282	6.25893	3.8762e-10	1.46572e-08
rhbdl3	4.05354	4.76966	0.995326	3.78736	0.000152256	0.00169779
LOC107372557	2.68163	4.76963	1.26776	2.97345	0.00294471	0.0224886
LOC107373814	11.3618	4.76903	0.721436	5.22435	1.74771e-07	3.8513e-06
rsad2	9.72116	4.76413	0.897245	4.19521	2.72617e-05	0.000367192
hes6	20.6334	4.75809	0.579394	6.48625	8.80016e-11	3.81785e-09
LOC107391158	9.06694	4.75543	0.818134	4.59024	4.42745e-06	7.17697e-05
LOC107380990	4.27986	4.75522	0.983145	3.8196	0.000133668	0.00151662
LOC107381131	1.8167	4.75339	1.1629	3.22762	0.00124824	0.0107017
etaa1	8.48558	4.75211	0.711613	5.27268	1.34448e-07	3.02446e-06
ppt1	22.8155	4.74715	0.501906	7.46583	8.27791e-14	6.56692e-12
LOC107374631	2.60584	4.74495	1.07239	3.49217	0.000479119	0.00464446
LOC107391107	2.24559	4.74447	1.18115	3.1702	0.00152333	0.0127474
LOC107382774	13.7759	4.7396	0.670378	5.57835	2.42811e-08	6.29236e-07
LOC107389295	5.26369	4.73703	0.931465	4.012	6.02074e-05	0.000752535
cinp	12.0381	4.73638	0.723191	5.16652	2.38496e-07	5.08268e-06
LOC107395246	102.643	4.73596	0.520205	7.1817	6.88482e-13	4.38732e-11
tmbim1	8.45795	4.73249	0.727814	5.12835	2.92292e-07	6.12835e-06
LOC107389947	62.0923	4.7285	0.329709	11.3085	1.19169e-29	7.72059e-27
grpel1	33.8916	4.72818	0.547206	6.81313	9.54973e-12	4.88443e-10
LOC107389328	3.20432	4.72495	1.00008	3.72465	0.000195585	0.00211305
faap24	16.2619	4.72419	0.669746	5.56059	2.68857e-08	6.86663e-07
glt8d1	19.6117	4.71821	0.511617	7.26756	3.66037e-13	2.51388e-11
pofut1	12.5731	4.71781	0.592484	6.27495	3.49753e-10	1.34877e-08
LOC107375705	36.384	4.716	0.414623	8.96236	3.17806e-19	5.51507e-17
LOC107384598	4.02252	4.71572	0.88592	4.19419	2.73849e-05	0.000368596
cmtm7	20.8707	4.7145	1.15353	3.22011	0.00128139	0.0109592
LOC107395062	4.73406	4.71426	1.23872	2.99847	0.00271338	0.0209607
scarb2	41.318	4.71349	0.532327	6.97595	3.03805e-12	1.74182e-10
LOC107384584	3.66968	4.71162	0.953742	3.89164	9.95695e-05	0.00116933
LOC107382602	51.0512	4.70772	0.47721	7.76959	7.87419e-15	7.33928e-13
zdhhc24	5.08549	4.70274	0.939178	3.94254	8.06239e-05	0.000970883
LOC107386603	16.6426	4.69679	0.762649	4.8473	1.25154e-06	2.29263e-05
LOC107373376	39.7396	4.69017	1.34879	2.73592	0.0062206	0.0426468
tceanc2	14.7238	4.68519	0.582069	6.3312	2.43261e-10	9.60981e-09
taf1a	11.5518	4.68447	0.628522	5.86212	4.57006e-09	1.42803e-07
csdc2	21.6365	4.68196	0.62153	5.92402	3.14163e-09	1.00264e-07
LOC107394810	78.3638	4.68184	0.444725	8.27891	1.24303e-16	1.55868e-14
LOC107390794	55.8682	4.67853	0.49001	7.50706	6.04696e-14	4.91752e-12
LOC107374102	3.63119	4.66239	1.18218	3.09799	0.00194835	0.0157343
mvk	20.9207	4.662	0.602775	6.07524	1.23805e-09	4.28163e-08
LOC107385302	13.83	4.65713	0.6113	5.98255	2.19676e-09	7.22441e-08
crybb2	4.20909	4.65409	1.32897	2.74956	0.00596746	0.0411435
chst10	11.4476	4.65201	0.63602	5.74198	9.35752e-09	2.67854e-07
hint3	48.5319	4.6418	0.416649	8.7407	2.3168e-18	3.6314e-16
LOC107376431	4.77875	4.64147	1.07157	3.39826	0.000678162	0.00629153
LOC107385831	11.2589	4.64141	0.807576	4.50906	6.5116e-06	0.000102064
LOC107389225	4.92279	4.63555	1.31608	2.76242	0.00573745	0.0398119
LOC107395856	2.53158	4.63313	0.937085	3.87705	0.00010573	0.00123126
rlbp1	4.94402	4.63121	0.948873	3.82687	0.000129784	0.0014812
mrpl28	144.013	4.62885	0.274921	13.1996	8.8155e-40	1.55762e-36
LOC107386066	2.48761	4.62596	1.09353	3.31584	0.000913678	0.00814598
itgb1bp1	8.62096	4.62531	0.800303	4.52992	5.90057e-06	9.33144e-05
plppr5	23.3566	4.6237	0.50385	7.19202	6.38415e-13	4.10868e-11
csgr01h11orf31	12.6365	4.61768	0.909247	3.97877	6.92732e-05	0.000853422
LOC107374297	1.94723	4.61256	1.20362	3.00142	0.00268722	0.0208
LOC107378317	58.9458	4.60988	0.510083	7.07704	1.4727e-12	8.91693e-11
eif2ak3	55.3778	4.60973	0.38389	9.40302	5.30197e-21	1.17101e-18
LOC107395845	34.9931	4.60767	0.556749	6.47988	9.17946e-11	3.96471e-09
nipal2	9.86455	4.60574	0.847119	4.25647	2.07676e-05	0.000287697
ca12	9.27436	4.60311	0.789336	4.56473	5.00127e-06	8.06008e-05
LOC107396478	3.74108	4.59976	0.957134	3.76098	0.000169252	0.00185957
afg3l2	66.7053	4.59438	0.358461	10.0272	1.15706e-23	3.81162e-21
stab2	16.6157	4.59283	0.893983	4.0189	5.84702e-05	0.000731762
acan	36.4729	4.59144	0.651362	5.51374	3.51281e-08	8.8439e-07
LOC107374190	15.9448	4.59085	0.675931	5.31245	1.08164e-07	2.48202e-06
ube4a	25.0577	4.58301	0.63386	5.65269	1.57956e-08	4.28178e-07
LOC107392204	1.75702	4.58165	1.29325	2.7695	0.00561425	0.0390826
tmem242	2.37279	4.5796	0.984891	3.63452	0.000278503	0.00288231
ikbke	2.62954	4.57759	1.01532	3.52361	0.000425709	0.00419153
LOC107396808	12.7126	4.57605	0.671846	5.32272	1.02226e-07	2.35689e-06
wdr27	2.62985	4.57257	0.997239	3.58246	0.000340371	0.00344196
LOC107386720	2.4459	4.57156	1.0481	3.40766	0.000655214	0.00609901
chchd2	85.9073	4.57005	0.459061	7.77686	7.43456e-15	7.01447e-13
dnajc24	3.58388	4.5672	0.980911	3.63662	0.000276235	0.00286189
LOC107392292	10.2884	4.5669	0.81756	4.36286	1.28375e-05	0.00018662
LOC107385614	1.62484	4.5627	1.16249	3.06473	0.00217869	0.0173049
LOC107374282	3.69822	4.56259	1.00752	3.53601	0.000406224	0.00402825
asb13	20.1	4.56254	0.535574	6.65181	2.89518e-11	1.37581e-09
LOC107380176	10.4664	4.56109	0.626457	5.68449	1.31204e-08	3.63778e-07
LOC107374463	22.1135	4.55896	0.588376	6.04878	1.4595e-09	4.96409e-08
LOC107387847	6.14288	4.55873	0.913001	3.89784	9.70536e-05	0.00114462
LOC107381247	17.2395	4.55329	0.597296	5.94895	2.69868e-09	8.71287e-08
slc43a3	37.4428	4.55129	0.470029	7.55547	4.17349e-14	3.48137e-12
tesc	23.221	4.54891	0.629575	5.63699	1.73044e-08	4.65828e-07
LOC107374445	1.76151	4.54782	1.12142	3.16367	0.00155791	0.0129899
dkk3	38.2805	4.54773	0.441053	8.04378	8.71088e-16	9.5115e-14
LOC107383710	10.9848	4.54217	0.728557	4.8619	1.16263e-06	2.14189e-05
LOC107385632	2.22924	4.5416	1.03267	3.42955	0.000604589	0.00566825
LOC107376894	3.17732	4.53993	1.17547	3.01151	0.00259949	0.0202014
LOC107377579	5.75461	4.53864	0.9544	3.70772	0.000209137	0.00224078
LOC107379773	46.6566	4.53831	0.489599	7.22694	4.93984e-13	3.26567e-11
LOC107374653	3.25972	4.53218	1.00183	3.52572	0.000422328	0.00416754
alg8	8.47587	4.53041	0.892726	3.95464	7.66495e-05	0.000929938
tmem245	45.9065	4.52573	0.338211	10.4246	1.9137e-25	7.59077e-23
LOC107374387	3.13542	4.51988	1.14465	3.07507	0.00210456	0.0168122
LOC107384672	5.85851	4.5116	0.993615	3.53417	0.000409061	0.00405431
LOC107376059	3.90401	4.51068	1.03502	3.39188	0.000694145	0.00641531
LOC107388179	8.34504	4.50682	0.686177	5.11067	3.21015e-07	6.69446e-06
LOC107397027	3.20958	4.50605	1.1387	3.07899	0.002077	0.0166263
efcab1	28.3993	4.50521	0.383669	9.13601	6.48013e-20	1.23478e-17
LOC107394806	15.4215	4.50349	0.788915	4.44089	8.95857e-06	0.000135501
LOC107379601	43.8173	4.50196	0.678115	5.16425	2.41407e-07	5.13909e-06
LOC107374512	35.9339	4.5017	0.38898	9.00225	2.2114e-19	3.9432e-17
cstf1	26.0852	4.50026	0.405199	8.63838	5.70155e-18	8.52426e-16
LOC107378425	1.62625	4.49988	1.07681	3.25024	0.00115309	0.00997398
phf11	29.7992	4.49699	0.752157	4.64928	3.33097e-06	5.52396e-05
LOC107390705	5.32922	4.4924	1.00308	3.48168	0.000498278	0.00480373
LOC107397346	19.3122	4.49149	0.677912	5.15035	2.59995e-07	5.51064e-06
unc93a	12.7441	4.4913	0.549096	6.35826	2.04048e-10	8.27948e-09
LOC107382166	1.8037	4.48974	0.999	3.49323	0.000477212	0.00462829
LOC107396599	2.08215	4.48782	1.11868	3.11781	0.001822	0.014898
LOC107385956	1.74802	4.48557	1.08737	3.20551	0.00134821	0.0114578
LOC107390174	3.21611	4.48403	1.11363	3.12852	0.00175688	0.0144383
pex13	2.51982	4.48402	0.985884	3.5339	0.000409469	0.00405628
comtd1	28.9669	4.48391	0.38457	9.05924	1.31362e-19	2.43157e-17
fam185a	12.8022	4.4822	0.541402	6.43182	1.26085e-10	5.28145e-09
LOC107385505	66.198	4.47765	0.342374	10.1575	3.06891e-24	1.04644e-21
lacc1	2.16036	4.47636	1.21059	2.87162	0.00408379	0.0295835
LOC107375508	39.8789	4.47568	0.450649	7.71261	1.23268e-14	1.11434e-12
dus4l	2.17213	4.47535	1.06992	3.24823	0.00116127	0.0100402
LOC107387950	20.4458	4.47511	0.594059	5.84977	4.9224e-09	1.5114e-07
mgme1	85.0525	4.47471	0.480487	7.23163	4.77217e-13	3.18735e-11
LOC107373633	1.71831	4.47117	1.16233	2.98639	0.00282295	0.0216522
ndufaf3	10.1568	4.4691	0.706081	4.91318	8.96118e-07	1.69261e-05
gins3	2.88206	4.46235	1.00184	3.456	0.00054826	0.0052184
LOC107374760	41.2688	4.46164	0.949019	3.6476	0.0002647	0.00275413
smim18	131.043	4.45806	0.423426	8.16686	3.16508e-16	3.68362e-14
LOC107388466	1.56201	4.45707	1.1632	2.97204	0.00295825	0.0225743
setd7	21.2997	4.45087	0.523587	6.59082	4.374e-11	2.00503e-09
derl1	25.2111	4.44899	0.494591	6.97342	3.09321e-12	1.76822e-10
LOC107395668	1.49818	4.44897	1.11044	3.10595	0.00189666	0.0154151
LOC107389970	114.011	4.44756	0.485051	7.10763	1.18053e-12	7.21537e-11
LOC107396727	1.48195	4.44642	1.14122	3.01996	0.0025281	0.0197097
mcm5	13.8199	4.44337	0.603745	5.70335	1.17474e-08	3.31383e-07
mon1a	16.6593	4.4429	0.503713	6.83504	8.19812e-12	4.26039e-10
tsta3	12.4175	4.44055	0.611386	5.62747	1.82876e-08	4.88911e-07
LOC107376861	2.45806	4.43941	1.20648	2.85079	0.00436113	0.0313241
me2	52.3456	4.43793	0.34648	9.92245	3.3248e-23	1.02573e-20
smim11a	4.65077	4.43705	0.996469	3.44923	0.000562186	0.0053171
LOC107386861	2.93279	4.43583	1.09869	3.1272	0.00176482	0.0144914
ss18l2	27.6399	4.43264	0.473156	7.25477	4.02343e-13	2.70586e-11
LOC107373600	30.698	4.42883	0.545047	6.29089	3.15654e-10	1.22456e-08
tmem41a	32.0039	4.42785	0.414341	8.27302	1.30612e-16	1.62729e-14
echdc1	6.42793	4.42763	0.834003	4.10986	3.95905e-05	0.000513672
LOC107394546	83.4968	4.4252	0.50054	6.84301	7.75464e-12	4.05159e-10
LOC107387828	4.79841	4.42421	0.856364	3.99854	6.37349e-05	0.00079103
LOC107382812	31.1859	4.42281	0.408403	8.38095	5.25005e-17	6.75762e-15
LOC107372381	5.5684	4.42106	0.997598	3.4293	0.000605146	0.00566825
LOC107395266	3.09837	4.42028	1.1589	2.95131	0.00316434	0.0238104
mvb12a	3.00121	4.41957	0.945001	3.61859	0.000296212	0.00304613
ndfip1	24.0327	4.41576	0.537294	6.35733	2.05287e-10	8.3124e-09
sod2	144.086	4.41466	0.463376	7.36909	1.71801e-13	1.27936e-11
LOC107379776	36.9049	4.41312	0.606882	5.62402	1.86566e-08	4.96047e-07
LOC107373060	1.97282	4.41128	1.02281	3.33519	0.000852404	0.00767717
LOC107381705	2.54491	4.41045	1.24378	2.742	0.00610663	0.0419246
LOC107387186	4.10545	4.40846	0.997075	3.41846	0.000629763	0.00588465
LOC107373305	279.092	4.40802	0.288379	11.8178	3.15729e-32	2.66804e-29
LOC107388216	32.6924	4.40757	0.438265	7.77512	7.53748e-15	7.07722e-13
LOC107381198	2.42422	4.4073	1.15778	2.94296	0.00325091	0.0243112
mrps36	44.6501	4.40687	0.449294	7.58273	3.38357e-14	2.87175e-12
map1lc3c	2.15589	4.40371	1.07023	3.18036	0.00147092	0.0123547
LOC107396651	16.9538	4.39935	0.507214	6.702	2.05588e-11	1.00146e-09
LOC107374601	6.35005	4.39344	0.97036	3.4971	0.000470351	0.00457088
commd7	18.7957	4.39284	0.593849	5.7133	1.10806e-08	3.13939e-07
hsd3b1	1.46703	4.39253	1.16186	2.91992	0.00350127	0.0259438
ctu1	5.4468	4.37916	0.979075	3.45138	0.000557728	0.00528265
ftl	21.8834	4.37596	0.610416	5.53059	3.19153e-08	8.07689e-07
mrps18b	38.2761	4.3752	0.411463	8.20292	2.34612e-16	2.78044e-14
klhdc10	31.9307	4.375	0.490816	6.87631	6.14245e-12	3.29792e-10
LOC107386071	5.35841	4.37303	1.07833	3.128	0.00175998	0.0144577
LOC107397073	77.8167	4.37025	0.809681	4.16244	3.14859e-05	0.000418005
LOC107396079	6.15809	4.36954	0.804803	4.18679	2.82931e-05	0.000380031
slc39a14	10.2904	4.36802	0.70275	4.79263	1.64607e-06	2.92708e-05
tk1	8.14165	4.36295	0.749465	4.48714	7.2187e-06	0.000112063
rfc2	5.48104	4.36246	1.21813	2.76034	0.00577409	0.0399947
LOC107379050	4.05028	4.35898	1.07184	3.13383	0.00172543	0.0142039
pycr1	43.0298	4.35865	0.512629	6.55182	5.68404e-11	2.55729e-09
LOC107379819	9.47439	4.35737	0.684811	4.90262	9.45686e-07	1.77932e-05
LOC107391213	2.64482	4.35581	1.20104	2.79408	0.00520476	0.0366255
panx1	37.8558	4.35442	0.407492	8.23186	1.84326e-16	2.21146e-14
LOC107372823	1.98925	4.35217	1.13548	2.9522	0.00315522	0.0237509
ascc1	29.0853	4.35041	0.483925	6.92341	4.40898e-12	2.42756e-10
csgr09h14orf119	2.47065	4.35033	0.970419	3.45246	0.000555502	0.00527442
LOC107388084	20.4174	4.3495	0.596995	5.6106	2.01628e-08	5.29573e-07
LOC107373525	4.11423	4.34223	0.910139	3.67222	0.000240452	0.00253165
ctu2	42.2338	4.3412	0.711033	4.69908	2.61338e-06	4.41684e-05
LOC107395666	33.21	4.33844	0.440924	7.57146	3.69042e-14	3.10506e-12
ercc2	12.812	4.33754	0.720102	4.63481	3.57261e-06	5.8879e-05
LOC107396873	2.78767	4.33648	0.977092	3.4147	0.000638513	0.00595782
LOC107394179	8.95635	4.33524	0.952697	3.50084	0.000463792	0.00451842
abhd5	23.6393	4.33438	0.616426	5.40922	6.32994e-08	1.52073e-06
ventx	1.70923	4.33378	1.21817	2.73671	0.00620564	0.0425742
LOC107377345	7.62175	4.3331	0.692866	4.8106	1.50478e-06	2.69805e-05
tlcd2	21.1737	4.33227	0.447305	7.44965	9.35876e-14	7.36425e-12
LOC107385867	10.1483	4.33159	0.64179	5.1911	2.09059e-07	4.52286e-06
tmem98	19.2174	4.33	0.732411	4.54662	5.45134e-06	8.71318e-05
rai2	30.8335	4.32562	0.460104	7.22798	4.90236e-13	3.25195e-11
LOC107382953	2.40745	4.32133	1.13276	2.93207	0.00336706	0.0250544
cops6	20.0681	4.31897	0.448783	7.39549	1.40883e-13	1.06545e-11
unc50	8.94828	4.3188	0.680354	4.87805	1.07137e-06	1.98506e-05
LOC107375875	5.25371	4.31759	1.04714	3.16824	0.00153362	0.0128094
tbce	14.8265	4.31714	0.75469	4.39537	1.10585e-05	0.000164071
LOC107382227	7.19905	4.31692	0.827401	4.00885	6.10163e-05	0.000761176
LOC107377931	19.4921	4.30903	0.524317	6.31111	2.77034e-10	1.08776e-08
LOC107374148	26.938	4.30633	0.490922	6.73494	1.63994e-11	8.11038e-10
LOC107381657	23.3542	4.30588	0.584103	5.65975	1.51592e-08	4.12077e-07
pih1d1	9.62818	4.29873	0.734279	4.49247	7.04008e-06	0.000109552
fam20a	4.16297	4.29658	0.87538	3.76588	0.000165961	0.00182651
LOC107374436	9.38694	4.29552	0.643827	5.11864	3.07746e-07	6.44469e-06
LOC107372963	1.89575	4.29385	1.1093	2.9693	0.00298479	0.0227232
LOC107376706	17.081	4.29346	0.655994	5.02056	5.15208e-07	1.02809e-05
churc1	13.7484	4.28579	0.497914	6.59912	4.13607e-11	1.90495e-09
plekhh2	3.26938	4.28356	1.19561	2.74635	0.00602623	0.0414898
LOC107395842	3.76135	4.28073	0.881584	3.7214	0.00019812	0.00213688
LOC107391142	1.67832	4.27693	1.04397	3.13892	0.00169571	0.0139889
pde6g	35.9795	4.27656	1.06478	3.0772	0.00208952	0.0167127
tti2	10.5343	4.27593	0.794182	4.12491	3.70883e-05	0.000484766
trdmt1	10.7836	4.2759	0.648324	5.05287	4.35217e-07	8.82973e-06
anapc5	25.7529	4.27479	0.641459	5.10523	3.30392e-07	6.86791e-06
LOC107376617	4.96103	4.27434	0.824014	3.97365	7.078e-05	0.000867937
vps54	45.9357	4.26981	0.289276	11.3034	1.26184e-29	7.91133e-27
LOC107395994	24.1177	4.26888	0.469981	6.95534	3.51715e-12	1.98143e-10
LOC107372353	13.814	4.26778	0.862778	3.78751	0.000152163	0.00169773
LOC107379774	1.4174	4.26707	1.10142	2.96623	0.00301478	0.0229066
fam117a	1.30517	4.26677	1.03715	3.14976	0.00163402	0.0135432
LOC107384253	3.82748	4.26396	0.884841	3.68875	0.000225359	0.00239741
tbcb	60.7208	4.26382	0.330561	9.87357	5.41994e-23	1.54915e-20
LOC107374642	24.3214	4.26347	0.680085	4.79862	1.59766e-06	2.85143e-05
crcp	21.549	4.26033	0.529787	6.15403	7.55368e-10	2.69877e-08
rnf13	37.6978	4.26008	0.458573	7.10918	1.16734e-12	7.15725e-11
mrps22	11.0447	4.25851	0.669919	4.86404	1.15014e-06	2.12088e-05
rpp30	5.91441	4.25571	0.924573	3.52131	0.000429423	0.00422169
LOC107383055	9.49187	4.2556	1.11408	2.92224	0.00347526	0.0257904
LOC107373858	93.74	4.25457	0.323698	10.0544	8.78922e-24	2.9453e-21
chrac1	4.32435	4.25283	1.07957	3.01308	0.00258611	0.0201135
emp1	17.3989	4.24822	0.831521	3.90636	9.3697e-05	0.00111042
LOC107374535	15.6198	4.24671	0.642889	5.0502	4.41355e-07	8.9356e-06
LOC107392101	16.6066	4.24639	0.739527	4.38983	1.13441e-05	0.000167287
LOC107384316	68.3086	4.24512	0.470856	6.89195	5.50317e-12	2.96287e-10
LOC107391345	5.12277	4.2436	0.945818	3.42942	0.000604876	0.00566825
LOC107383269	7.75456	4.24308	0.88539	3.66288	0.0002494	0.00261312
LOC107374915	1.29115	4.24205	1.17488	2.75948	0.0057893	0.0400858
LOC107383634	11.1206	4.24062	0.864802	3.74724	0.000178794	0.0019468
LOC107382398	18.763	4.23529	0.491919	6.57688	4.8043e-11	2.18169e-09
fabp2	5.23296	4.23411	1.05423	3.06776	0.0021567	0.0171512
xylb	9.43179	4.23347	1.18631	2.72564	0.00641765	0.0438276
LOC107387073	1.28588	4.2324	1.11059	2.91052	0.00360833	0.0266255
LOC107395133	7.28804	4.23157	0.814005	3.96996	7.18836e-05	0.000879805
LOC107397343	70.3633	4.23075	0.777893	4.15321	3.2785e-05	0.000432293
sgk2	9.05831	4.23061	0.896933	3.60184	0.000315969	0.0032322
seh1l	40.7622	4.22833	0.425831	7.58125	3.42238e-14	2.89206e-12
LOC107382628	77.6937	4.22487	0.514381	6.26941	3.62411e-10	1.39482e-08
pex12	4.10232	4.22122	1.05257	3.06033	0.00221093	0.0174966
LOC107397103	1.35942	4.22017	1.19194	2.70161	0.00690041	0.0466168
LOC107393561	331.295	4.2168	0.266135	12.0871	1.23561e-33	1.20077e-30
n6amt1	9.80551	4.2153	0.739912	4.34551	1.38953e-05	0.000200645
csgr12h17orf62	12.4986	4.21464	0.552911	5.81403	6.09859e-09	1.82357e-07
vash2	55.2442	4.21228	0.402103	7.98871	1.36363e-15	1.46429e-13
eef1akmt1	12.6839	4.21045	0.710128	4.52094	6.15653e-06	9.69679e-05
LOC107384458	3.10215	4.21039	1.13628	2.82534	0.0047231	0.0336134
LOC107376832	6.09123	4.2102	0.780435	4.11335	3.89966e-05	0.000507321
pef1	2.77152	4.20974	1.03608	3.09796	0.00194858	0.0157343
LOC107378804	109.952	4.20464	0.431972	7.41864	1.18327e-13	9.05436e-12
LOC107391882	6.28838	4.2016	0.767389	4.17206	3.01852e-05	0.000403493
pif1	8.25502	4.20058	0.748301	4.27713	1.89319e-05	0.000265867
LOC107374311	12.8544	4.19995	0.597134	5.35885	8.37513e-08	1.96601e-06
LOC107382948	10.7795	4.19948	0.56207	5.69232	1.25327e-08	3.4998e-07
dpm2	29.411	4.19914	0.436967	7.32124	2.45697e-13	1.76213e-11
LOC107385744	9.49735	4.19824	0.865492	3.69528	0.000219641	0.002343
LOC107390674	3.39437	4.19701	1.02682	3.11349	0.00184886	0.0150985
naxe	30.0669	4.19352	0.556132	5.74237	9.33578e-09	2.67626e-07
dclre1c	31.4866	4.18882	0.436283	7.30905	2.69045e-13	1.91544e-11
LOC107389155	6.38829	4.18507	1.17272	2.71596	0.00660847	0.0448472
zbtb8b	10.2585	4.1829	0.62847	5.06452	4.09427e-07	8.36764e-06
LOC107390406	2.5834	4.18175	0.94501	3.36689	0.000760202	0.00696291
srpx2	8.88991	4.18163	0.801745	3.96838	7.23639e-05	0.000885125
LOC107380381	27.2366	4.17989	0.756477	4.20356	2.62754e-05	0.000356378
LOC107383469	3.41774	4.17986	0.92529	3.43661	0.000589043	0.00554414
LOC107394964	2.08299	4.17501	1.10267	2.87938	0.00398461	0.0289708
glod5	13.2987	4.16353	0.538702	5.8725	4.29265e-09	1.34568e-07
LOC107383694	48.8784	4.16206	0.504986	6.26167	3.80864e-10	1.44298e-08
LOC107388494	23.9569	4.15681	0.416239	7.58413	3.34731e-14	2.85344e-12
LOC107390474	21.8273	4.15644	0.972943	3.24422	0.00117773	0.0101735
psmg3	16.9093	4.15597	0.540706	5.83676	5.32265e-09	1.62659e-07
haus2	5.77329	4.15534	1.15082	2.74181	0.00611012	0.0419337
lamp1	21.3634	4.15276	0.48816	6.45847	1.05769e-10	4.4987e-09
rqcd1	8.86786	4.14952	0.826509	3.81063	0.000138612	0.00156632
lrif1	4.17787	4.14733	1.01199	3.11003	0.00187068	0.0152447
mis12	7.74012	4.14565	0.827905	3.79953	0.000144969	0.0016268
LOC107372994	6.16866	4.1412	1.01298	3.10096	0.00192891	0.015595
LOC107381879	17.9916	4.13812	0.560166	5.60212	2.11745e-08	5.53155e-07
LOC107379313	4.80993	4.13017	1.07215	2.91953	0.00350555	0.0259558
dhrs12	17.3199	4.1293	1.16665	2.6823	0.00731189	0.0490386
tssc1	23.1704	4.12859	0.4094	7.6419	2.14045e-14	1.85723e-12
LOC107376545	4.83854	4.12778	0.817442	3.8263	0.000130083	0.00148374
LOC107375664	6.45261	4.12623	0.708035	4.41536	1.00844e-05	0.000151118
LOC107376852	1.77336	4.12396	1.13371	2.75551	0.00586002	0.0405322
disp1	7.80528	4.12382	0.905045	3.45156	0.000557354	0.00528169
chchd7	8.63211	4.11919	0.66191	4.71242	2.44796e-06	4.17356e-05
LOC107375869	13.7333	4.11366	0.791221	3.93525	8.31085e-05	0.000998329
LOC107397054	2.82672	4.11302	1.10255	2.82348	0.0047506	0.0337596
vps52	23.1676	4.10906	0.477936	6.50519	7.7596e-11	3.38152e-09
LOC107375540	2.50336	4.10606	1.13272	2.74212	0.00610438	0.0419239
LOC107383011	4.60863	4.10401	1.00689	3.08277	0.00205083	0.0164439
ndufaf5	4.49642	4.10351	0.863418	3.59444	0.000325087	0.00331326
smim13	8.6048	4.10254	0.731514	4.24125	2.22275e-05	0.000307046
LOC107379746	1.15076	4.09976	1.04029	2.97971	0.00288517	0.0220704
ctsb	16.3033	4.09134	1.0039	3.07932	0.00207477	0.0166153
pecr	13.8235	4.08736	0.524564	5.88557	3.96682e-09	1.24756e-07
LOC107375494	2.36703	4.08622	1.10841	2.78437	0.0053632	0.0375231
kcnj14	3.19047	4.08412	1.10576	2.78913	0.00528492	0.0370554
frmd7	6.4461	4.08332	1.05292	2.92834	0.00340773	0.025328
rfc4	10.8442	4.07944	0.545768	5.64241	1.67688e-08	4.53925e-07
LOC107395950	5.00645	4.0789	0.968	3.18068	0.00146928	0.0123463
entpd2	8.39573	4.07674	0.788653	3.90126	9.56936e-05	0.00113064
mfsd4b	7.67342	4.07528	0.959206	3.20607	0.0013456	0.0114406
LOC107375220	20.4703	4.07404	0.661439	4.64751	3.35967e-06	5.56679e-05
LOC107379413	5.08976	4.07337	0.940427	3.26806	0.00108287	0.00946345
LOC107377322	4.4645	4.07295	1.06432	2.88725	0.00388629	0.0283643
LOC107382520	5.33776	4.0717	0.798236	3.84811	0.000119032	0.00137138
LOC107389340	6.45076	4.07062	0.720962	4.25907	2.0528e-05	0.000284784
LOC107373960	8.60464	4.0697	0.854557	3.59215	0.000327957	0.00333552
LOC107375054	4.43472	4.06959	0.929876	3.30107	0.000963158	0.00852844
slc39a11	6.20487	4.06621	0.929339	3.29935	0.000969103	0.00857718
LOC107391219	35.7869	4.06508	0.375617	8.16012	3.3469e-16	3.84913e-14
LOC107384830	54.1061	4.06419	0.34143	8.97457	2.84457e-19	5.0261e-17
rax2	64.498	4.06353	1.13323	2.70337	0.00686412	0.0463877
LOC107385952	1.37395	4.06257	0.999048	3.06549	0.00217314	0.0172749
myo5b	6.68462	4.06179	0.796121	3.84589	0.000120117	0.00138305
taf5l	5.73786	4.06121	0.71839	4.26121	2.03321e-05	0.000282336
kcns2	24.5901	4.05997	0.506997	6.03548	1.58492e-09	5.33874e-08
LOC107396333	4.1903	4.05742	1.08888	2.80786	0.00498724	0.0352224
tsen15	2.43012	4.05722	1.02327	2.98768	0.00281099	0.0215716
LOC107382420	30.283	4.05665	0.674521	4.53158	5.85448e-06	9.27365e-05
LOC107390548	38.2259	4.05503	0.683767	4.46794	7.89761e-06	0.000121438
dusp19	5.98502	4.05493	0.933034	3.27419	0.00105966	0.00928568
drc7	2.36469	4.05456	1.14092	2.67727	0.00742256	0.0496438
LOC107383322	70.0679	4.05264	0.356336	8.56675	1.0645e-17	1.51018e-15
dio1	3.36264	4.05076	0.920753	3.31333	0.000921905	0.00820804
rtn4ip1	8.8101	4.04881	0.681719	4.47223	7.74081e-06	0.000119216
cep68	5.4569	4.04637	1.04617	2.91192	0.00359216	0.0265464
sfxn4	16.0263	4.03997	0.614189	4.94957	7.43771e-07	1.43554e-05
LOC107382809	8.27541	4.03865	0.855258	3.55291	0.000380997	0.00380723
LOC107377841	3.76288	4.0315	1.05603	2.87066	0.00409612	0.0296508
LOC107381816	5.81839	4.031	0.886803	3.4179	0.000631071	0.00589404
uhrf1bp1	84.4767	4.03081	0.407813	7.43187	1.07076e-13	8.35793e-12
glmn	35.7676	4.02997	0.507145	5.97456	2.30707e-09	7.54884e-08
farsa	44.5491	4.02977	0.343391	8.82308	1.11351e-18	1.78862e-16
LOC107389298	54.5548	4.0294	0.473812	6.39368	1.61942e-10	6.66845e-09
rgs19	19.8974	4.02936	0.463112	6.54131	6.09831e-11	2.71851e-09
dscr3	14.6282	4.02822	0.686305	4.41235	1.02255e-05	0.000152878
LOC107396038	43.6089	4.02724	0.843244	3.58999	0.000330691	0.00335805
LOC107375285	17.7124	4.02506	0.42111	7.18352	6.79368e-13	4.34349e-11
LOC107388753	35.2421	4.02466	0.656479	4.60741	4.0772e-06	6.64803e-05
LOC107379423	27.5672	4.02439	0.359193	8.41997	3.76574e-17	4.94533e-15
LOC107391266	1.75332	4.02153	1.12487	2.68611	0.00722886	0.0485824
fkbp14	3.28642	4.01889	1.06385	2.8377	0.00454402	0.032422
LOC107395356	35.7885	4.01872	0.316596	9.53492	1.49995e-21	3.69025e-19
timm9	10.6178	4.01762	0.586132	5.14837	2.62756e-07	5.56309e-06
plekhd1	21.8826	4.01551	0.64725	4.65895	3.17824e-06	5.28873e-05
dph7	11.7172	4.01497	0.578361	5.21295	1.85864e-07	4.05894e-06
LOC107390404	4.96403	4.00853	0.855677	3.51597	0.000438152	0.00429446
pigx	6.08187	4.00693	0.658223	4.56825	4.91816e-06	7.93932e-05
LOC107383022	45.236	4.00451	0.41682	7.20817	5.67085e-13	3.68625e-11
LOC107378924	4.51084	4.00159	0.910719	3.29584	0.000981269	0.00866907
tgoln2	178.433	3.99996	0.230475	13.0164	9.8722e-39	1.59897e-35
LOC107391563	28.9447	3.99815	0.698661	4.29128	1.77649e-05	0.000250564
fam73a	21.5507	3.99654	0.42496	7.05134	1.77208e-12	1.05651e-10
slc19a1	14.3978	3.99586	0.537845	5.57012	2.5457e-08	6.56978e-07
LOC107395718	4.07867	3.99569	1.0367	2.88965	0.00385669	0.0282065
LOC107380883	30.7461	3.99526	0.389763	7.68484	1.53194e-14	1.3534e-12
aldh16a1	19.5063	3.99167	0.429809	6.96048	3.3912e-12	1.92161e-10
cd200r1	14.1462	3.99089	0.617619	4.84261	1.28142e-06	2.33856e-05
f2r	4.48423	3.98983	1.06814	2.79908	0.00512477	0.0361019
wscd1	37.6298	3.9882	0.422949	7.06515	1.60446e-12	9.65459e-11
LOC107382212	23.4998	3.98809	0.992395	3.01098	0.00260402	0.0202043
nme5	7.58574	3.98735	0.751428	3.97556	7.02134e-05	0.000861532
LOC107385195	16.1867	3.98724	0.526577	5.67294	1.40369e-08	3.85885e-07
hsdl2	33.4725	3.98627	0.356829	8.36891	5.81551e-17	7.4362e-15
elp3	16.486	3.9851	0.821449	3.63394	0.000279121	0.00288717
rtel1	9.91222	3.98208	0.719303	4.1458	3.38633e-05	0.00044561
LOC107377179	9.54065	3.97996	0.984723	3.02619	0.00247658	0.0193555
lsm6	56.8722	3.97797	0.426478	6.98272	2.89524e-12	1.67476e-10
lin7b	54.4166	3.97324	0.300846	9.88292	4.93745e-23	1.4323e-20
apoo	19.7389	3.97249	0.576822	5.15321	2.5606e-07	5.4339e-06
glrx2	5.27736	3.97156	0.741095	4.00968	6.0801e-05	0.000758978
xkr8	4.72341	3.97005	0.823716	3.60567	0.000311343	0.00318656
shkbp1	6.84426	3.96709	0.77569	3.8251	0.000130721	0.0014884
LOC107396730	4.0533	3.96528	0.855584	3.4658	0.000528652	0.00505404
LOC107390596	8.54624	3.96126	0.603001	4.91087	9.0671e-07	1.71095e-05
LOC107391533	12.4706	3.96097	0.792333	3.73703	0.000186205	0.0020207
LOC107396273	83.8554	3.95986	0.392772	7.53582	4.85288e-14	4.01364e-12
pigk	74.2504	3.9578	0.263502	11.225	3.07526e-29	1.76047e-26
bace1	111.875	3.95743	0.438225	6.74865	1.49227e-11	7.41784e-10
LOC107373924	4.00638	3.95602	0.879926	3.3594	0.000781119	0.00712428
LOC107396303	14.8753	3.95433	0.511062	5.78076	7.43652e-09	2.17675e-07
brcc3	3.02287	3.95226	0.954602	3.09266	0.0019837	0.0159715
dph5	18.151	3.95023	0.535595	5.50833	3.62257e-08	9.09669e-07
dbndd1	66.7491	3.94879	0.362855	8.12664	4.41347e-16	5.01638e-14
dynlt1	1.75761	3.94635	1.05191	2.80095	0.00509529	0.0359202
LOC107395637	47.7383	3.9463	0.375041	7.85595	3.9674e-15	3.95438e-13
zdhhc1	22.7302	3.94494	0.438387	6.71767	1.84657e-11	9.06309e-10
dck	5.02399	3.9424	0.824693	3.56788	0.000359882	0.00362043
blvrb	41.2139	3.9421	0.432803	6.79777	1.06251e-11	5.40603e-10
LOC107379664	64.8399	3.94143	0.311524	9.44207	3.65492e-21	8.45679e-19
LOC107379993	24.1912	3.94117	0.443541	6.63111	3.33175e-11	1.56038e-09
LOC107387931	64.2552	3.93991	0.268953	10.9309	8.19997e-28	3.98436e-25
kiaa2013	5.89701	3.93886	0.828191	3.54852	0.000387398	0.00386523
iah1	4.2918	3.93825	1.03296	2.84451	0.00444803	0.0318306
gldc	31.0242	3.93802	0.58095	5.05727	4.25307e-07	8.66485e-06
fam206a	11.5888	3.93289	0.534121	5.49107	3.99514e-08	9.96786e-07
LOC107396858	35.1038	3.93205	0.652413	4.49416	6.98451e-06	0.000108862
LOC107396738	8.59023	3.93174	0.716036	4.0944	4.23257e-05	0.000547333
napepld	12.4956	3.92901	0.524145	5.58818	2.29463e-08	5.97033e-07
LOC107377958	33.2993	3.92547	0.327418	8.93496	4.07315e-19	6.82463e-17
matn4	9.23775	3.92532	1.07213	2.72852	0.00636198	0.0435086
LOC107394246	16.5445	3.92304	0.486307	6.0107	1.84723e-09	6.1163e-08
smpdl3a	16.229	3.92284	0.598819	4.881	1.05549e-06	1.96687e-05
babam1	16.208	3.91994	0.514771	5.6723	1.4089e-08	3.86224e-07
cdca3	2.12299	3.91989	0.99449	2.93607	0.003324	0.024753
LOC107389836	10.0339	3.91988	0.741089	3.93999	8.14852e-05	0.000980648
LOC107382742	33.7965	3.91797	0.67727	4.30843	1.64415e-05	0.000234452
mocos	4.09126	3.91758	0.942335	3.09612	0.00196071	0.0158257
cpped1	2.29833	3.9156	1.05188	2.7718	0.00557468	0.0388489
LOC107383042	5.15908	3.90627	1.06732	2.72296	0.00647	0.0441231
LOC107376782	8.9541	3.9051	0.707283	4.10741	4.00113e-05	0.000518786
chchd1	70.4879	3.90231	0.278227	10.4314	1.7822e-25	7.21644e-23
csgr17h19orf24	3.71884	3.90148	1.07772	2.69225	0.00709709	0.0477463
LOC107374518	16.094	3.89941	0.48857	5.93447	2.94789e-09	9.43908e-08
LOC107383952	2.74915	3.89752	0.966309	2.99854	0.00271276	0.0209607
LOC107383192	115.801	3.89746	0.326682	8.86936	7.35662e-19	1.19153e-16
LOC107380295	1.60223	3.89702	1.05992	2.73325	0.00627124	0.0429788
LOC107372763	19.0551	3.89694	0.48757	5.94159	2.82271e-09	9.05316e-08
LOC107389821	14.5838	3.89687	0.545117	5.31422	1.07114e-07	2.46085e-06
chodl	2.33479	3.89255	1.07963	2.67921	0.00737963	0.0494076
mea1	56.2809	3.89164	0.450083	6.42468	1.32146e-10	5.49977e-09
ppp2r4	19.9081	3.88927	0.376807	7.66778	1.74998e-14	1.53904e-12
eif2ak1	20.3028	3.88761	0.456238	6.32918	2.4647e-10	9.71682e-09
arl4c	22.9036	3.88392	0.431449	6.68427	2.32082e-11	1.11929e-09
LOC107378613	7.63441	3.88216	0.641553	4.49248	7.03982e-06	0.000109552
gldn	13.9468	3.88093	0.575294	5.00774	5.50716e-07	1.08667e-05
LOC107384202	24.4187	3.8749	0.495619	5.80062	6.607e-09	1.96351e-07
timm21	15.4563	3.87342	0.481282	5.97035	2.36748e-09	7.72052e-08
arl2bp	10.8729	3.8719	0.469369	6.11864	9.4377e-10	3.29912e-08
LOC107387234	4.67148	3.87041	0.942552	3.04535	0.00232406	0.0183247
LOC107392387	33.9485	3.86949	0.327915	8.75071	2.12017e-18	3.35021e-16
rpia	23.2938	3.86921	0.446466	6.42648	1.30594e-10	5.44684e-09
sf3a2	10.6057	3.86903	0.646951	4.43469	9.22043e-06	0.000139137
LOC107372828	5.34851	3.86816	0.986556	2.90724	0.0036463	0.0268853
gpr45	16.5891	3.86467	0.609225	4.70215	2.57436e-06	4.36989e-05
slc37a1	18.9533	3.86458	0.508849	5.62953	1.80697e-08	4.85087e-07
flad1	31.6291	3.86425	0.457718	6.25768	3.90737e-10	1.47463e-08
LOC107372741	2.03049	3.86085	0.933854	3.06348	0.00218775	0.0173556
dapp1	4.94187	3.85934	0.851327	3.35869	0.000783126	0.00713923
eef1e1	38.7601	3.8555	0.299423	9.53668	1.47472e-21	3.6747e-19
LOC107395294	21.5687	3.85182	0.381865	7.46813	8.13401e-14	6.47921e-12
LOC107384718	52.5034	3.84961	0.315931	9.01972	1.8857e-19	3.39356e-17
crabp1	83.9438	3.84896	0.590087	4.82803	1.37893e-06	2.49749e-05
ndor1	10.2196	3.84804	0.5681	5.01327	5.35128e-07	1.06238e-05
LOC107390133	69.8338	3.84754	0.771351	3.69163	0.000222822	0.00237433
LOC107397097	2.10462	3.8473	1.04684	2.7199	0.00653019	0.0443624
LOC107380268	1.76497	3.84605	1.03392	2.75268	0.00591089	0.0408259
ttll11	100.149	3.84154	0.310586	9.14897	5.74765e-20	1.11711e-17
chchd5	3.64849	3.84147	0.899159	3.16014	0.00157693	0.013126
LOC107384048	20.5694	3.84005	0.889682	3.19221	0.00141189	0.0119052
polr2d	124.501	3.83939	0.289951	9.79267	1.21061e-22	3.26796e-20
LOC107380866	1.58876	3.83782	1.0325	2.7485	0.00598679	0.0412475
LOC107392577	41.1311	3.83486	0.331946	8.54012	1.34083e-17	1.86145e-15
tpmt	37.9567	3.8306	0.598611	4.7286	2.2607e-06	3.90916e-05
hibch	31.2523	3.82667	0.46135	6.12695	8.95802e-10	3.15986e-08
LOC107391898	8.40542	3.82502	0.761637	3.70914	0.000207961	0.00223064
trmt61a	11.0064	3.82311	0.599189	4.71156	2.4583e-06	4.18751e-05
hif1an	53.5544	3.82219	0.411257	6.86235	6.77374e-12	3.56787e-10
LOC107394856	83.6857	3.82132	0.709266	3.9778	6.95563e-05	0.000855307
chst15	12.8403	3.82101	0.514121	5.48706	4.08677e-08	1.01834e-06
bambi	16.4964	3.82086	0.504502	5.59138	2.25267e-08	5.86901e-07
dusp7	35.3593	3.81776	0.810501	3.47657	0.000507872	0.0048818
LOC107376657	6.6256	3.81698	0.807325	3.48928	0.000484325	0.00468558
LOC107377291	9.53947	3.81496	0.594756	4.73296	2.21265e-06	3.83685e-05
LOC107377949	313.768	3.81227	0.31383	8.96113	3.21361e-19	5.52742e-17
LOC107396215	5.49161	3.81184	0.957983	2.93516	0.00333372	0.0248159
LOC107376262	9.59185	3.80975	0.637451	4.40778	1.04435e-05	0.000155541
fbxo34	29.3854	3.80699	0.343255	8.17757	2.89625e-16	3.40329e-14
igsf11	20.8352	3.80553	0.456886	6.14054	8.22433e-10	2.91694e-08
LOC107384874	78.9252	3.80484	0.43577	6.43651	1.22253e-10	5.132e-09
LOC107384972	56.376	3.80244	0.421457	6.64941	2.94274e-11	1.395e-09
umps	9.4411	3.8018	0.574265	4.87892	1.06668e-06	1.97824e-05
fggy	8.31805	3.79981	0.658687	4.25059	2.13209e-05	0.000295152
LOC107396500	5.3788	3.79147	0.883476	3.15964	0.00157962	0.0131428
smim19	21.8259	3.78063	0.351237	7.91666	2.43967e-15	2.54933e-13
lrrc43	84.3985	3.77788	0.883626	3.14373	0.0016681	0.0137846
LOC107387414	10.6243	3.77769	0.634285	4.37925	1.1909e-05	0.000174164
mul1	13.4825	3.77556	0.745007	3.72555	0.000194888	0.0021067
LOC107373523	3.00968	3.77365	0.936784	2.96082	0.00306817	0.0232578
LOC107385569	97.3391	3.77007	0.413541	6.69843	2.10675e-11	1.02367e-09
LOC107393335	17.6313	3.76857	0.504022	5.49296	3.95252e-08	9.87418e-07
dpysl4	178.545	3.76487	0.284462	9.71962	2.48696e-22	6.62145e-20
LOC107383804	7.37845	3.7647	0.930406	2.9715	0.00296349	0.0226054
LOC107373606	5.54146	3.76314	0.936546	2.95035	0.00317417	0.0238751
LOC107386128	25.3069	3.76109	1.01425	2.72229	0.00648307	0.0441827
csgr06h14orf166	24.3855	3.75886	0.431047	6.40038	1.54991e-10	6.41238e-09
ptges2	32.681	3.75546	0.418815	6.57917	4.73083e-11	2.15336e-09
tube1	4.18451	3.75396	0.754582	3.64965	0.000262599	0.00273666
iars2	26.822	3.75175	0.383757	7.17056	7.46901e-13	4.72859e-11
npb	11.2796	3.75067	0.727104	3.78305	0.000154919	0.00172451
mrpl9	29.986	3.75026	0.543733	5.05811	4.2343e-07	8.64311e-06
zfand3	7.70605	3.74698	0.874192	3.14231	0.00167621	0.0138457
LOC107389789	21.5514	3.74431	0.469099	5.85017	4.91064e-09	1.51018e-07
npl	15.6358	3.7435	0.464639	5.90459	3.53532e-09	1.11728e-07
LOC107376686	19.7362	3.74137	0.474066	5.78268	7.35203e-09	2.15526e-07
med28	11.2651	3.74088	0.550457	4.97928	6.38213e-07	1.24792e-05
LOC107377493	3.67438	3.73879	0.904019	3.02957	0.00244902	0.0191778
cfap77	4.12963	3.73696	0.922391	2.96724	0.00300486	0.0228581
LOC107380820	8.56408	3.73489	0.645427	4.23734	2.26188e-05	0.000311787
LOC107391356	12.4537	3.73313	0.557724	4.90051	9.55904e-07	1.79507e-05
stab1	7.63544	3.72916	0.765956	3.56308	0.000366532	0.0036797
pla2g15	29.2431	3.72915	0.428971	6.36209	1.99025e-10	8.09259e-09
LOC107375299	5.1601	3.72876	1.0164	2.68474	0.00725869	0.0487491
LOC107378412	32.3727	3.72532	0.432345	6.30358	2.90851e-10	1.13742e-08
pms1	67.5394	3.72189	0.826508	3.29324	0.000990408	0.00873789
ptcd3	62.8043	3.72176	0.441641	6.16284	7.14519e-10	2.56225e-08
slc35a4	8.04892	3.72149	0.700311	3.88611	0.000101861	0.00119115
LOC107375870	14.1051	3.71838	0.463862	5.86033	4.61959e-09	1.43888e-07
LOC107377304	118.031	3.7177	0.365808	7.4293	1.09173e-13	8.45375e-12
atp5sl	37.7333	3.71738	0.320315	8.48348	2.18555e-17	2.94988e-15
LOC107372597	7.96102	3.71624	0.781899	3.4739	0.000512958	0.00492582
oard1	16.4207	3.71429	0.5253	5.16713	2.3772e-07	5.0717e-06
LOC107389969	18.2855	3.7138	0.533935	5.08265	3.72211e-07	7.67811e-06
LOC107384586	52.1147	3.71281	0.384647	7.05272	1.75451e-12	1.04925e-10
LOC107377238	8.42084	3.71222	0.689927	3.93117	8.4532e-05	0.00101355
LOC107381835	4.6122	3.71133	0.939058	2.88729	0.00388575	0.0283643
pdk4	63.6638	3.70464	0.392353	6.89339	5.448e-12	2.94132e-10
dmgdh	20.7298	3.70307	0.45319	5.96455	2.45306e-09	7.9862e-08
mrpl34	47.9006	3.69951	0.423618	6.37253	1.85941e-10	7.5764e-09
iscu	24.2218	3.69793	0.596144	4.52564	6.02141e-06	9.49166e-05
mpp7	12.7597	3.68878	0.521153	5.1593	2.47873e-07	5.27096e-06
LOC107376843	11.3206	3.68523	0.682559	3.93407	8.35202e-05	0.00100266
LOC107392912	118.296	3.68218	0.508745	5.27215	1.34835e-07	3.02967e-06
ccdc90b	11.71	3.68195	0.552523	4.85402	1.20986e-06	2.22047e-05
LOC107376035	2.58012	3.67958	0.987822	2.71261	0.00667548	0.0452545
sgce	129.107	3.67947	0.325233	8.23861	1.7423e-16	2.11645e-14
ilf2	96.2563	3.67907	0.362989	7.38056	1.57622e-13	1.17905e-11
LOC107386045	35.2593	3.67709	0.428192	6.25208	4.05021e-10	1.52263e-08
LOC107394533	56.1421	3.67603	0.319097	8.38626	5.01861e-17	6.50278e-15
slc10a4	5.20984	3.67145	0.785966	3.39894	0.000676487	0.00627899
LOC107395201	7.01677	3.67139	0.685493	3.89704	9.73754e-05	0.00114702
LOC107382169	29.1231	3.67013	0.471105	5.6678	1.44639e-08	3.9428e-07
plbd2	8.33597	3.66987	0.66885	3.99173	6.5593e-05	0.0008115
LOC107373540	59.7182	3.66593	0.420749	6.33615	2.3558e-10	9.40192e-09
LOC107387807	120.118	3.66255	0.251628	10.5813	3.6384e-26	1.60718e-23
LOC107397246	4.35759	3.66133	0.975623	2.72782	0.00637535	0.0435847
idnk	4.59903	3.65778	0.75917	3.5009	0.000463688	0.00451842
ascc2	48.2031	3.6574	0.42508	6.25153	4.06457e-10	1.52508e-08
LOC107390792	24.9867	3.65532	0.504385	5.26448	1.40584e-07	3.14791e-06
nup98	51.7112	3.65532	0.336752	7.88508	3.1434e-15	3.21553e-13
LOC107372906	29.5338	3.65468	0.395981	6.70407	2.02697e-11	9.89855e-10
lsm8	54.8573	3.65324	0.524568	5.05795	4.23795e-07	8.64311e-06
snx21	9.94551	3.65281	0.524617	5.05666	4.26668e-07	8.67439e-06
slc1a5	22.0626	3.65267	0.553643	4.7913	1.65701e-06	2.94116e-05
cog4	37.346	3.65199	0.400038	6.62934	3.37195e-11	1.57542e-09
dhps	36.3126	3.65189	0.296137	8.95494	3.39924e-19	5.79541e-17
LOC107380366	9.69545	3.6507	0.710767	3.72935	0.000191978	0.00207755
LOC107397169	35.8827	3.64972	0.460749	5.7509	8.87715e-09	2.55609e-07
LOC107395241	10.8943	3.64929	0.908809	2.91512	0.00355552	0.0262957
wbscr16	4.85829	3.64927	0.873278	3.03371	0.00241568	0.0189625
LOC107383472	54.1162	3.64788	0.381565	6.93952	3.93423e-12	2.20362e-10
nudt17	9.30505	3.64663	0.68363	3.87144	0.000108194	0.00125619
dars2	19.6068	3.64558	0.385219	6.86774	6.52271e-12	3.48284e-10
LOC107386094	9.28898	3.64208	0.806591	3.27561	0.00105433	0.00925144
lcmt1	10.6486	3.64199	0.529986	4.98502	6.19562e-07	1.21389e-05
LOC107391596	14.4804	3.63987	0.63466	4.1595	3.18949e-05	0.000422569
ctbs	11.2285	3.63942	0.680648	3.87781	0.000105402	0.00122818
LOC107388660	88.6158	3.63644	0.337476	7.81224	5.61795e-15	5.48696e-13
irf5	6.36932	3.6323	0.721692	3.64741	0.000264901	0.00275475
ubl7	38.3509	3.63021	0.307592	8.55097	1.22063e-17	1.70678e-15
sycp3	14.8241	3.6274	0.506148	5.19097	2.09202e-07	4.52286e-06
kcns3	6.10556	3.62683	0.885235	2.96738	0.0030035	0.0228567
LOC107384870	13.386	3.62611	0.598544	4.38749	1.14664e-05	0.000168578
unc93b1	17.2182	3.6228	0.531796	4.93196	8.1408e-07	1.55138e-05
LOC107376802	162.764	3.6227	0.283765	9.24252	2.40754e-20	4.82401e-18
LOC107384310	19.3347	3.62265	0.547971	4.78611	1.70042e-06	3.00996e-05
LOC107393714	409.642	3.62176	0.461209	5.68453	1.31169e-08	3.63778e-07
LOC107378674	12.6355	3.62124	0.501146	5.23049	1.69062e-07	3.72974e-06
ttl	25.075	3.62113	0.352722	7.43115	1.07656e-13	8.36963e-12
rmdn1	10.6339	3.61965	0.666267	3.93183	8.43001e-05	0.00101139
mettl12	3.8172	3.61942	0.931403	2.81234	0.00491823	0.0348236
LOC107379228	12.6855	3.61732	0.598295	4.37462	1.21642e-05	0.000177628
ankra2	71.0842	3.61659	0.48979	5.34228	9.17847e-08	2.139e-06
LOC107396463	85.4464	3.61319	0.399546	6.5404	6.1356e-11	2.72887e-09
LOC107381107	15.4127	3.61204	0.449757	5.80768	6.33436e-09	1.88928e-07
tpbg	19.5633	3.61091	0.45865	5.69261	1.25112e-08	3.49882e-07
LOC107393006	10.6019	3.61085	0.527901	4.94572	7.58637e-07	1.45989e-05
LOC107373352	5.57627	3.60892	0.730399	3.57191	0.000354387	0.0035707
LOC107395061	13.9415	3.60788	0.857598	3.04092	0.00235859	0.0185743
med10	22.5286	3.60614	0.446309	5.83932	5.24145e-09	1.6043e-07
mrps31	151.942	3.60538	0.497651	5.23537	1.64658e-07	3.63669e-06
LOC107379412	212.216	3.60449	0.331497	7.85677	3.94156e-15	3.94887e-13
commd9	13.2904	3.60294	0.550262	4.73036	2.24125e-06	3.87897e-05
LOC107376801	20.2689	3.60248	0.407075	6.39312	1.62535e-10	6.6787e-09
LOC107377908	3.27305	3.6018	0.843582	3.08422	0.00204084	0.0163773
oplah	33.048	3.59971	0.453754	5.72934	1.00825e-08	2.86495e-07
LOC107387659	15.7203	3.59944	0.625224	4.15762	3.21584e-05	0.000425758
idua	2.79131	3.59927	0.960864	2.70514	0.00682763	0.0461732
pcsk9	6.15078	3.59414	0.862179	3.00882	0.00262263	0.0203324
LOC107383170	5.80274	3.59052	0.908175	2.85244	0.00433846	0.0311771
LOC107383641	63.9725	3.58935	0.534768	4.84201	1.28535e-06	2.34353e-05
irf7	9.922	3.58871	0.69288	3.73616	0.000186854	0.00202661
tmem192	8.6489	3.58705	0.512029	5.05254	4.35963e-07	8.83564e-06
csgr17h19orf25	8.13524	3.58536	0.547423	4.72279	2.32634e-06	4.00131e-05
LOC107376797	23.7024	3.58514	0.444281	5.8187	5.93076e-09	1.77612e-07
LOC107386879	12.983	3.5813	0.845938	3.05141	0.00227772	0.0179885
LOC107386828	4.42444	3.57618	0.886249	2.90684	0.00365104	0.0269099
sft2d1	47.7066	3.57599	0.250234	10.2943	7.4746e-25	2.6903e-22
LOC107390288	10.2718	3.57592	0.704787	3.6549	0.000257286	0.00268706
LOC107395647	91.7147	3.57515	0.209062	12.3176	7.28012e-35	8.84353e-32
LOC107375796	21.0883	3.57494	0.54549	4.72042	2.3536e-06	4.04461e-05
eral1	46.4392	3.57462	0.477095	5.39645	6.79728e-08	1.62499e-06
LOC107388255	14.5967	3.57205	0.660596	3.89353	9.87952e-05	0.00116219
cecr6	3.70803	3.57156	0.776215	3.31294	0.000923201	0.00821392
LOC107389331	21.8674	3.56982	0.415371	6.1868	6.13988e-10	2.23473e-08
LOC107380801	23.0498	3.56815	0.856531	2.99831	0.00271479	0.0209633
LOC107389059	6.30252	3.56619	0.7446	3.44641	0.000568096	0.00536795
pgm2l1	15.3748	3.56554	0.65826	3.89746	9.72052e-05	0.00114571
afmid	18.5079	3.56359	0.474444	5.40336	6.54044e-08	1.56745e-06
mrps30	37.4638	3.56356	0.29759	8.61441	7.03026e-18	1.02262e-15
mipol1	4.87756	3.56352	0.909083	2.81989	0.00480397	0.0340766
gnpnat1	15.6674	3.56257	0.564231	4.54171	5.58005e-06	8.88476e-05
LOC107376179	16.5949	3.55909	0.439534	5.82228	5.805e-09	1.74924e-07
shf	23.2224	3.55902	0.691294	3.70178	0.000214089	0.00229006
LOC107395425	10.3721	3.55714	0.691233	3.69938	0.000216123	0.00231054
LOC107396200	131.081	3.55625	0.380881	6.71141	1.92754e-11	9.43668e-10
edem2	19.5655	3.55571	0.351715	7.26643	3.69116e-13	2.52611e-11
LOC107389097	8.38301	3.55505	0.677195	3.77299	0.000161302	0.0017823
htr5a	7.38167	3.55286	0.817599	3.12238	0.00179394	0.0146747
med9	10.7144	3.54585	0.756745	3.36421	0.000767626	0.00701768
pbk	10.7515	3.54433	0.762608	3.33635	0.000848866	0.0076524
eci2	18.4899	3.54122	0.376104	6.75669	1.41177e-11	7.0357e-10
LOC107388484	82.8572	3.53814	0.505963	5.01644	5.26371e-07	1.04702e-05
emc9	22.2041	3.53612	0.435683	5.82103	5.84871e-09	1.75968e-07
LOC107372834	5.19225	3.53448	0.793652	3.19344	0.0014059	0.0118599
oxnad1	7.24775	3.53437	0.614627	4.12343	3.73278e-05	0.000487569
LOC107384089	21.8153	3.53238	0.386315	6.55521	5.55619e-11	2.5114e-09
gpn1	31.2204	3.53235	0.385464	6.56962	5.04443e-11	2.2854e-09
ociad1	73.461	3.53106	0.365704	6.92107	4.48248e-12	2.45413e-10
nceh1	12.0273	3.52957	0.58034	4.35877	1.30793e-05	0.00018985
rnf180	31.8081	3.52589	0.517097	4.88475	1.03559e-06	1.93536e-05
LOC107380016	10.9757	3.5254	0.771265	3.27436	0.001059	0.00928406
rabgef1	69.8717	3.52339	0.347444	7.26273	3.79364e-13	2.58713e-11
cetn3	35.1636	3.52229	0.309441	8.15112	3.60566e-16	4.12233e-14
LOC107395466	95.7036	3.52132	0.220615	11.4286	3.00992e-30	2.01727e-27
pnkp	9.67673	3.52105	0.578888	4.35498	1.33077e-05	0.000192878
LOC107378019	6.29383	3.519	0.633523	3.97618	7.00304e-05	0.000859831
gaa	13.1384	3.51455	0.624698	4.02523	5.69208e-05	0.000714211
vwa9	21.2373	3.5145	0.499511	5.03391	4.80568e-07	9.65906e-06
mmachc	2.17763	3.5126	0.912412	2.7538	0.00589074	0.0407012
LOC107395318	20.2093	3.51201	0.481608	5.21589	1.82936e-07	4.00851e-06
smim20	40.9294	3.51165	0.436629	5.75237	8.79998e-09	2.5414e-07
LOC107373824	5.0915	3.50533	0.712244	3.51752	0.000435601	0.00427377
LOC107379853	9.54978	3.50473	0.593564	4.21981	2.44505e-05	0.000335134
LOC107395375	37.0087	3.50336	0.321658	7.78266	7.1014e-15	6.76583e-13
pigm	7.0542	3.50263	0.783654	3.19355	0.00140537	0.0118599
msantd4	53.9841	3.49899	0.438867	5.69419	1.23962e-08	3.47166e-07
csgr08h6orf120	9.56474	3.4967	0.54145	4.61113	4.00489e-06	6.5411e-05
LOC107389244	25.9379	3.49655	0.386017	6.46747	9.96577e-11	4.26641e-09
LOC107391985	6.84715	3.49553	0.803414	3.10616	0.00189532	0.0154131
tmem108	15.4717	3.4931	0.53496	4.66034	3.15687e-06	5.26217e-05
LOC107372551	7.49291	3.48888	0.610776	4.07495	4.60238e-05	0.000588886
LOC107378510	14.1777	3.48602	0.442996	5.61184	2.00188e-08	5.26503e-07
rad1	5.91226	3.48326	0.774825	3.20493	0.00135095	0.011476
LOC107385321	11.5917	3.47834	0.743026	3.33547	0.000851543	0.00767296
manf	18.4978	3.47752	0.396201	6.25318	4.02183e-10	1.51489e-08
LOC107373294	4.36863	3.4774	0.758823	3.26479	0.00109547	0.00955204
LOC107389349	15.2979	3.4764	0.650257	3.80834	0.0001399	0.00157516
LOC107382813	18.8407	3.46918	0.849895	2.90528	0.0036693	0.0270343
fastkd5	3.25568	3.46785	0.823324	2.99742	0.00272278	0.0210166
ier3ip1	8.8181	3.46627	0.510677	4.82941	1.36938e-06	2.48508e-05
LOC107380578	12.2453	3.46532	0.563665	4.37373	1.22143e-05	0.000178225
LOC107391063	5.07758	3.46512	0.797453	3.09124	0.00199322	0.0160415
tmem147	21.0116	3.4648	0.442521	5.56991	2.54868e-08	6.56978e-07
mcm7	33.4375	3.46386	0.497454	4.95293	7.31027e-07	1.41657e-05
LOC107386554	8.64423	3.46346	0.747406	3.29601	0.000980693	0.00866791
birc2	67.6293	3.46296	0.432134	5.69954	1.20134e-08	3.38394e-07
osgep	11.0821	3.46188	0.891743	2.76075	0.00576688	0.0399876
LOC107386731	126.358	3.46056	0.487251	5.04989	4.42068e-07	8.94072e-06
LOC107379151	92.6947	3.46013	0.756225	3.25318	0.00114123	0.00988895
dram2	9.98527	3.45983	0.656308	3.74799	0.000178257	0.00194204
msx1	8.45399	3.45832	0.603237	4.07522	4.59709e-05	0.000588597
polr3h	25.7758	3.45519	0.490088	5.00969	5.45186e-07	1.07795e-05
LOC107374533	42.2733	3.45243	0.367094	6.68067	2.37849e-11	1.14427e-09
LOC107379130	10.8735	3.44958	0.569871	4.29848	1.71972e-05	0.000243974
LOC107390834	21.872	3.44794	0.455926	5.36916	7.91032e-08	1.87266e-06
slc50a1	2.82115	3.44768	0.869852	2.8139	0.00489445	0.0346805
mrps21	58.2448	3.4476	0.340466	7.18897	6.52832e-13	4.18761e-11
LOC107379320	9.75312	3.44622	0.78244	3.12639	0.00176964	0.0145187
rad51ap1	10.2908	3.44531	0.741656	3.2971	0.00097689	0.00864217
rnmtl1	6.95861	3.44405	0.651939	3.74889	0.000177621	0.00193729
LOC107394401	607.376	3.44352	0.196285	12.4488	1.41941e-35	1.83918e-32
LOC107395186	10.1258	3.44351	0.543444	4.49635	6.91303e-06	0.000107921
tmem159	10.523	3.4431	0.6829	3.57754	0.000346839	0.0035019
trmt12	7.19288	3.44023	0.799113	3.05367	0.00226059	0.0178678
psmd10	22.9799	3.43628	0.403161	6.04293	1.51339e-09	5.11554e-08
bola1	19.3614	3.4351	0.476896	5.10614	3.28802e-07	6.84952e-06
LOC107397295	8.38063	3.43369	0.764551	3.18317	0.00145674	0.0122515
LOC107392585	36.7837	3.43121	0.473759	5.13174	2.87074e-07	6.02545e-06
LOC107382308	20.0891	3.43119	0.770754	3.1543	0.00160885	0.0133574
LOC107392512	69.616	3.43116	0.86514	2.81014	0.00495205	0.0350248
ten1	4.43729	3.43059	0.810475	2.99897	0.00270896	0.0209433
LOC107378071	5.16689	3.42929	0.825276	2.94361	0.00324411	0.0242757
rangrf	2.8569	3.42608	0.824724	2.94169	0.00326429	0.0243831
srrd	10.1333	3.42423	0.476977	5.08249	3.72528e-07	7.67811e-06
LOC107381334	8.25982	3.42266	0.602879	4.01849	5.85714e-05	0.000732557
pkmyt1	4.70417	3.42168	0.697172	3.47357	0.00051358	0.00492912
gpnmb	4.22949	3.41967	0.809659	2.98851	0.00280345	0.0215282
LOC107380901	15.0322	3.41725	0.550191	4.39348	1.11551e-05	0.000165127
fuca2	4.28062	3.4168	0.679692	3.55573	0.000376936	0.00377636
LOC107380777	16.3713	3.41358	0.701523	3.44049	0.000580663	0.00547056
prelid1	18.7259	3.41202	0.449257	5.36891	7.92119e-08	1.87295e-06
eif4a2	153.19	3.40938	0.260106	9.26305	1.98669e-20	4.02222e-18
rpp38	5.07006	3.40936	0.878122	2.74376	0.00607396	0.0417593
commd1	11.8873	3.40735	0.692537	3.47612	0.000508717	0.00488751
deaf1	7.78283	3.40613	0.575434	4.18142	2.8969e-05	0.000388304
hyi	5.39287	3.40594	0.691176	3.48093	0.000499671	0.00481249
ing3	52.1107	3.40446	0.438531	5.48299	4.18206e-08	1.03809e-06
LOC107394438	5.3906	3.40334	0.815563	2.94684	0.00321036	0.0240913
pxmp2	6.48942	3.40291	0.621017	3.86932	0.00010914	0.00126566
marco	11.4454	3.4019	0.544782	4.40892	1.03889e-05	0.000154964
LOC107396751	5.57187	3.4006	0.627833	3.82363	0.000131504	0.00149556
LOC107377119	64.0583	3.40054	0.303793	7.9019	2.74674e-15	2.83966e-13
LOC107393420	28.1418	3.40011	0.374335	6.41167	1.43932e-10	5.97748e-09
fuom	9.08677	3.39779	0.552337	4.34117	1.41727e-05	0.000204348
ttc38	12.735	3.39432	0.441912	5.41811	6.0234e-08	1.45246e-06
LOC107392580	3.82152	3.39378	0.804083	2.97704	0.00291049	0.0222535
LOC107393724	26.1699	3.39335	0.384261	6.22845	4.71079e-10	1.75065e-08
ccdc14	6.00221	3.39307	0.620709	3.85539	0.000115547	0.0013336
slc29a3	8.41766	3.38863	0.753842	3.16861	0.00153171	0.0127989
tprg1l	55.5798	3.3878	0.452684	5.27477	1.32924e-07	3.0006e-06
LOC107374426	21.1643	3.38445	0.449962	5.29922	1.16296e-07	2.65132e-06
iba57	19.6689	3.3843	0.506515	4.70727	2.51054e-06	4.26902e-05
ncf1	10.3274	3.38247	0.626682	3.80173	0.00014369	0.00161337
LOC107386611	107.166	3.38093	0.208001	11.4467	2.44289e-30	1.69571e-27
LOC107392521	20.631	3.38036	0.46032	5.17109	2.3273e-07	4.99265e-06
LOC107378272	7.81671	3.37938	0.633677	3.75488	0.000173427	0.00190114
LOC107383245	18.0123	3.37916	0.556848	4.27255	1.93252e-05	0.000270413
pdzd8	43.8136	3.37875	0.368316	6.45845	1.05778e-10	4.4987e-09
utp15	17.2611	3.37789	0.443849	5.35744	8.44085e-08	1.97346e-06
LOC107372689	55.4803	3.37665	0.33314	7.1341	9.74198e-13	6.06876e-11
rchy1	14.6637	3.37404	0.488913	4.85576	1.19925e-06	2.20516e-05
serac1	25.2856	3.37091	0.42122	5.62867	1.81608e-08	4.8619e-07
LOC107397131	19.885	3.36847	0.595172	3.97946	6.90712e-05	0.00085182
aco1	26.222	3.36636	0.322746	7.33194	2.2684e-13	1.64535e-11
LOC107396544	8.1853	3.36621	0.693199	3.41346	0.000641434	0.0059822
LOC107388972	26.0047	3.36571	0.349106	6.77649	1.23133e-11	6.21615e-10
LOC107378978	22.5326	3.36552	0.501481	4.71707	2.3927e-06	4.10093e-05
tmx2	78.8255	3.36506	0.481755	4.90926	9.14196e-07	1.72341e-05
hebp1	33.5643	3.3641	0.42335	5.58427	2.34682e-08	6.09796e-07
LOC107387941	14.6365	3.36203	0.529737	4.45887	8.23944e-06	0.00012602
prdx3	84.4191	3.36006	0.419956	5.61979	1.9119e-08	5.06263e-07
LOC107383107	6.48402	3.35866	0.644663	3.65875	0.000253445	0.00264979
LOC107386900	86.0004	3.3574	0.255313	9.23338	2.62215e-20	5.20042e-18
cenpu	6.6047	3.3561	0.615264	3.82942	0.000128447	0.00146681
sub1	173.413	3.35411	0.449253	5.24004	1.60541e-07	3.54979e-06
mdm2	12.2495	3.34928	0.587747	3.9971	6.4123e-05	0.000795338
mrps2	13.2712	3.34892	0.405948	5.78625	7.19749e-09	2.11634e-07
LOC107384273	15.3732	3.34729	0.533582	4.39912	1.08689e-05	0.000161381
LOC107391443	37.0865	3.34523	0.32245	7.27316	3.51181e-13	2.42902e-11
mrps9	63.1902	3.34477	0.434666	5.39442	6.87441e-08	1.6394e-06
gpank1	65.2105	3.34196	0.271763	8.61765	6.83441e-18	1.00631e-15
LOC107394137	14.3221	3.34182	0.429406	5.45361	4.93569e-08	1.21431e-06
chtop	89.4763	3.34053	0.251699	9.29892	1.41873e-20	2.96499e-18
LOC107393149	18.2107	3.34033	0.436834	5.35749	8.43851e-08	1.97346e-06
LOC107384825	12.0228	3.34033	0.57564	4.06562	4.79053e-05	0.000608951
mrps16	31.4473	3.33994	0.328731	7.1181	1.09423e-12	6.7516e-11
LOC107385213	11.9227	3.33972	0.77303	3.02669	0.0024725	0.0193382
LOC107392148	73.2147	3.33964	0.565822	4.13494	3.55041e-05	0.000464998
pcmt1	148.932	3.33839	0.384832	6.07639	1.22918e-09	4.25854e-08
klc3	22.1112	3.33821	0.47882	4.88327	1.04341e-06	1.9481e-05
tbc1d15	79.8642	3.33084	0.418829	5.56514	2.61937e-08	6.71638e-07
LOC107379901	4.6722	3.33002	0.664139	3.50834	0.00045092	0.00440849
aaas	39.6188	3.32723	0.287521	8.09411	5.7684e-16	6.44337e-14
uap1	10.2954	3.32611	0.616331	3.77413	0.000160569	0.00177521
thg1l	12.4885	3.32353	0.575628	4.03652	5.42501e-05	0.000684234
abhd4	27.4601	3.32274	0.322587	7.20035	6.00585e-13	3.89099e-11
LOC107379700	3.67772	3.32074	0.800514	2.89906	0.00374278	0.0275339
uba2	23.8056	3.32004	0.36835	6.29847	3.00592e-10	1.1708e-08
pbdc1	19.8312	3.3195	0.358533	6.46941	9.83841e-11	4.23051e-09
LOC107388275	18.2377	3.3182	0.471458	4.9171	8.78363e-07	1.6623e-05
LOC107391469	70.3762	3.31685	0.37756	6.13639	8.44197e-10	2.98324e-08
LOC107372723	10.6898	3.31641	0.726595	3.18803	0.00143245	0.0120628
ndufa3	190.427	3.31638	0.436626	5.30519	1.12555e-07	2.57671e-06
sgsh	35.1928	3.31117	0.422684	5.46785	4.55527e-08	1.12356e-06
LOC107373526	7.97614	3.30838	0.664792	3.47233	0.000515957	0.00494485
cdipt	46.1097	3.30678	0.399279	5.77736	7.58827e-09	2.2145e-07
LOC107372679	9.79209	3.30426	0.531839	4.33263	1.4734e-05	0.000211813
mfsd5	4.77233	3.30393	0.798156	2.88657	0.00389465	0.0284039
LOC107397316	58.9063	3.30289	0.468418	4.91632	8.81869e-07	1.66732e-05
LOC107373640	51.6641	3.30136	0.270687	8.50193	1.86469e-17	2.55226e-15
LOC107372409	94.384	3.30061	0.359453	6.40031	1.55064e-10	6.41238e-09
galm	6.95024	3.29967	0.635017	3.62144	0.000292972	0.003016
sdccag3	36.0503	3.29883	0.328671	6.99432	2.66551e-12	1.54647e-10
spg11	19.544	3.29731	0.372247	6.17147	6.76565e-10	2.43513e-08
LOC107388446	19.6196	3.29624	0.424024	5.41535	6.11693e-08	1.47139e-06
LOC107389011	39.4229	3.29466	0.767281	2.99064	0.00278394	0.0214207
ppib	503.247	3.29447	0.263111	8.72053	2.76901e-18	4.30549e-16
LOC107393274	10.2623	3.29399	0.75576	3.03535	0.00240259	0.018875
aldh4a1	55.7714	3.29225	0.358176	6.39977	1.55614e-10	6.42145e-09
LOC107379585	42.9701	3.29041	0.312744	7.32361	2.41389e-13	1.73764e-11
LOC107382529	5.12346	3.2902	0.750959	3.0497	0.00229072	0.0180692
bbs2	16.1536	3.2897	0.604364	3.78861	0.000151495	0.00169319
plpp6	56.0405	3.28702	0.284809	8.03002	9.74566e-16	1.05819e-13
gan	46.2026	3.28596	0.335043	6.8229	8.92182e-12	4.59959e-10
fam46d	88.2163	3.28401	0.406044	5.62503	1.85476e-08	4.94502e-07
pex11g	15.2152	3.28217	0.606171	3.7649	0.000166619	0.00183167
cct4	153.485	3.28093	0.519831	4.38784	1.14481e-05	0.000168437
arl6	28.4926	3.2802	0.341062	6.68558	2.30018e-11	1.1121e-09
LOC107396748	17.5703	3.27917	0.416765	5.46872	4.53299e-08	1.11948e-06
LOC107394322	40.2969	3.27824	0.597679	3.81181	0.000137955	0.0015598
LOC107373549	24.6333	3.27541	0.580172	3.92195	8.7836e-05	0.00104799
rgp1	23.476	3.27418	0.352699	6.44794	1.13381e-10	4.76983e-09
polr3c	37.3111	3.27148	0.319311	7.11369	1.12983e-12	6.9492e-11
LOC107392417	23.9966	3.26993	0.399456	5.68256	1.32693e-08	3.67381e-07
phyhd1	5.45538	3.26707	0.705691	3.21255	0.00131564	0.0112054
fbxw4	31.4376	3.26531	0.373911	6.05843	1.37459e-09	4.69534e-08
cd302	70.2586	3.26494	0.30174	7.50626	6.08427e-14	4.92725e-12
LOC107383530	8.93572	3.26261	0.683892	3.30844	0.000938181	0.00833767
LOC107395604	51.8656	3.25907	0.426311	5.29912	1.1636e-07	2.65132e-06
ide	93.5275	3.25834	0.363145	6.21883	5.00868e-10	1.85426e-08
b9d2	4.22418	3.25826	0.678746	3.32711	0.000877528	0.00787481
LOC107396671	11.2774	3.25718	0.579012	3.89833	9.68584e-05	0.00114301
c1galt1c1	20.6579	3.25569	0.482306	4.67689	2.91264e-06	4.88861e-05
LOC107389040	5.73353	3.25537	0.83744	2.69317	0.00707765	0.0476485
epas1	4.79657	3.25334	0.789853	2.85286	0.00433279	0.031155
hus1	5.93524	3.25106	0.651335	3.45607	0.000548118	0.0052184
hhat	4.76294	3.25098	0.757979	2.96972	0.00298074	0.0227102
LOC107384220	48.1616	3.25095	0.411065	5.47589	4.35319e-08	1.07919e-06
LOC107386889	106.577	3.25088	0.456493	4.9308	8.18937e-07	1.55895e-05
LOC107391994	5.36979	3.24636	0.832919	2.69698	0.00699725	0.0472217
LOC107390654	201.649	3.2456	0.834914	2.68961	0.00715345	0.0481088
atp6v0e1	24.3127	3.24547	0.333855	6.72588	1.74534e-11	8.60974e-10
zbtb37	54.465	3.24532	0.377526	5.94746	2.7234e-09	8.76979e-08
LOC107385099	9.65074	3.24448	0.538901	4.16492	3.11458e-05	0.000413845
LOC107375060	16.0342	3.24354	0.453229	4.95012	7.41676e-07	1.43292e-05
zcchc4	17.9114	3.24315	0.453475	4.94658	7.55289e-07	1.45512e-05
smim7	17.5336	3.24151	0.38605	5.80625	6.38859e-09	1.90151e-07
itgb8	19.9701	3.23904	0.441628	5.06996	3.97895e-07	8.14909e-06
mplkip	51.2268	3.23875	0.403474	5.54869	2.87823e-08	7.33175e-07
wbscr17	89.5027	3.23612	0.346598	6.45161	1.10666e-10	4.67586e-09
LOC107373805	8.72788	3.23575	0.57512	3.88746	0.0001013	0.00118717
ears2	5.27111	3.23494	0.719648	3.1056	0.00189895	0.0154233
LOC107391707	5.6364	3.23401	0.640036	3.49044	0.000482224	0.00466991
LOC107385988	17.0798	3.23346	0.422281	5.28905	1.22956e-07	2.78528e-06
LOC107395071	27.3469	3.23311	0.539089	4.14238	3.4372e-05	0.000451388
LOC107394631	70.6914	3.23272	0.345085	6.47004	9.79739e-11	4.22222e-09
LOC107388007	78.9436	3.22667	0.398222	5.59152	2.25096e-08	5.86901e-07
anks3	10.2138	3.21804	0.559947	3.96115	7.45887e-05	0.000908337
mrps23	35.0519	3.21768	0.463033	4.78947	1.67224e-06	2.96278e-05
prkx	29.2746	3.21446	0.309281	7.16003	8.06623e-13	5.07364e-11
atg7	28.4017	3.21445	0.29836	7.42207	1.15302e-13	8.85773e-12
LOC107388167	25.5385	3.21409	0.657096	3.36951	0.000753016	0.00691011
fbxo2	5.37122	3.21119	0.643751	3.43485	0.000592882	0.00557756
ropn1l	3.33669	3.2108	0.825131	2.67933	0.00737702	0.0494072
LOC107395169	7.06638	3.2104	0.748553	2.9529	0.00314801	0.0237104
stt3a	48.7355	3.20898	0.405902	5.44215	5.26406e-08	1.28695e-06
tmem19	43.6055	3.20818	0.417791	5.28538	1.25445e-07	2.83837e-06
trub2	27.4559	3.20726	0.502893	4.38912	1.13808e-05	0.000167574
LOC107391722	25.5466	3.20362	0.464656	4.74246	2.11134e-06	3.67377e-05
tmem229b	23.7541	3.20354	0.399754	5.51225	3.54267e-08	8.90755e-07
taf1b	9.62406	3.2009	0.630695	3.48965	0.000483651	0.00468139
LOC107390266	10.8303	3.20087	0.505651	4.35255	1.34565e-05	0.000194744
LOC107379935	4.69826	3.20077	0.739983	2.97408	0.00293866	0.02246
galns	7.29599	3.19948	0.577337	3.8097	0.000139138	0.00157043
LOC107375402	51.4197	3.19924	0.378684	5.80759	6.33776e-09	1.88928e-07
LOC107381069	70.3026	3.19471	0.351615	6.2418	4.32565e-10	1.61679e-08
LOC107394321	7.6895	3.19165	0.691066	3.17141	0.00151703	0.0127036
LOC107390417	747.594	3.19004	0.270076	8.10897	5.10494e-16	5.73524e-14
spns1	17.768	3.18866	0.498398	4.39139	1.1263e-05	0.000166343
fam20b	51.379	3.1869	0.388495	5.62916	1.81089e-08	4.85467e-07
dcaf10	31.9245	3.18687	0.558483	3.91573	9.01317e-05	0.00107254
smap1	153.302	3.18656	0.208684	10.4778	1.0924e-25	4.5174e-23
LOC107394526	9.74304	3.18588	0.765854	2.85417	0.00431489	0.0310379
stard7	59.1384	3.18035	0.298977	7.29273	3.03742e-13	2.13896e-11
cptp	7.87907	3.17655	0.555003	3.9217	8.79279e-05	0.00104845
LOC107388280	9.0868	3.1746	0.619979	3.50754	0.000452277	0.00441731
tmem55a	30.2106	3.17219	0.698809	3.10842	0.00188091	0.0153151
blvra	30.4959	3.17179	0.322098	6.74265	1.55519e-11	7.7109e-10
exosc1	20.0605	3.16713	0.520771	4.1614	3.16309e-05	0.000419644
cog8	22.5135	3.16682	0.333589	6.49548	8.27668e-11	3.59878e-09
fopnl	7.63775	3.16594	0.533514	4.05977	4.91217e-05	0.000622786
tbc1d7	6.37227	3.16544	0.787374	2.7502	0.00595586	0.0410928
LOC107390154	66.8958	3.16476	0.413008	5.24145	1.59322e-07	3.52686e-06
fam109a	8.48933	3.1633	0.602088	3.59299	0.000326909	0.0033266
fech	30.8722	3.16174	0.325583	6.63959	3.14556e-11	1.48032e-09
sepsecs	12.0687	3.1611	0.434648	4.97207	6.62433e-07	1.29138e-05
mtg2	7.20899	3.16045	0.619821	3.4856	0.000491028	0.00474335
LOC107395064	29.0576	3.1587	0.550126	3.92401	8.70874e-05	0.0010397
znf488	11.5979	3.15867	0.504225	4.28117	1.85912e-05	0.000261461
LOC107397353	24.7368	3.15764	0.441324	4.88901	1.01346e-06	1.89764e-05
srsf5	86.7238	3.15638	0.44656	4.82887	1.37311e-06	2.48952e-05
LOC107376319	23.21	3.1561	0.372461	5.78879	7.08934e-09	2.09405e-07
LOC107372772	9.10148	3.15402	0.585489	3.67901	0.00023414	0.00247592
b4galt4	28.4816	3.15391	0.35042	6.14666	7.91308e-10	2.82199e-08
LOC107395816	41.4257	3.15218	0.500035	4.30405	1.67706e-05	0.000238794
LOC107384935	9.49204	3.15148	0.595095	3.61536	0.00029993	0.0030811
plin2	4.93382	3.15144	0.70964	3.03174	0.00243152	0.0190637
LOC107376137	64.9379	3.1495	0.315085	6.82195	8.98114e-12	4.61792e-10
ergic1	13.4387	3.14666	0.472308	4.54505	5.4921e-06	8.76392e-05
grem2	6.38727	3.14567	0.786295	2.72884	0.00635579	0.0434969
csgr19h1orf43	36.7118	3.1438	0.355935	6.02303	1.71186e-09	5.70697e-08
LOC107396146	6.16227	3.13981	0.616974	3.46824	0.000523885	0.00501094
polr2b	59.647	3.13307	0.307988	6.92583	4.33439e-12	2.40009e-10
lrriq1	116.707	3.13248	0.341313	6.24787	4.16082e-10	1.55818e-08
tldc1	61.3349	3.12854	0.271254	7.84702	4.26029e-15	4.22464e-13
atpaf2	6.08012	3.12845	0.78003	2.72868	0.00635884	0.0435025
LOC107386456	52.6155	3.12423	0.404254	5.25468	1.48282e-07	3.30886e-06
LOC107389461	33.2498	3.11926	0.473026	4.48021	7.45695e-06	0.000115209
LOC107381403	43.5873	3.11804	0.514877	4.11369	3.89392e-05	0.000506914
LOC107390750	34.8022	3.11644	0.550903	3.84177	0.000122153	0.00140151
ptrh2	8.26391	3.11445	0.583405	3.62432	0.00028972	0.00298726
LOC107380824	13.2003	3.11347	0.467561	4.5202	6.17806e-06	9.71798e-05
LOC107382025	20.3276	3.1134	0.33458	6.31658	2.67419e-10	1.05214e-08
fbxl5	58.8682	3.11247	0.269515	7.83805	4.57608e-15	4.51475e-13
chac1	336.669	3.11151	0.240048	8.79617	1.41568e-18	2.25534e-16
gdpd1	51.8075	3.11126	0.346392	6.09499	1.09447e-09	3.8054e-08
LOC107373788	70.857	3.10934	0.375568	5.61641	1.94969e-08	5.15567e-07
prdm6	3.66531	3.10898	0.763908	2.76078	0.00576641	0.0399876
slc35e2b	9.31252	3.10875	0.594484	3.54719	0.000389366	0.00388287
LOC107391281	52.7767	3.10608	0.354122	5.94734	2.72533e-09	8.76979e-08
atf6b	154.875	3.10411	0.489734	4.29645	1.73558e-05	0.000245801
thsd4	20.4777	3.10373	0.366644	5.7378	9.59123e-09	2.7414e-07
LOC107387169	8.5589	3.10335	0.621745	3.38298	0.000717043	0.0066175
LOC107375853	44.9878	3.10303	0.636808	3.30245	0.000958442	0.00849055
trmt10c	17.2426	3.09763	0.448358	4.67848	2.89009e-06	4.85496e-05
LOC107374560	35.647	3.09637	0.55341	3.78811	0.0001518	0.00169563
asf1b	21.3848	3.09551	0.349898	5.98892	2.11245e-09	6.97074e-08
tppp3	5.14725	3.09448	0.712511	2.93957	0.00328663	0.0245123
LOC107383223	72.3979	3.09439	0.334101	6.26875	3.63964e-10	1.39802e-08
gdap2	19.9349	3.09346	0.471049	4.44424	8.82024e-06	0.000133825
foxred1	6.49921	3.09165	0.776336	2.69426	0.00705458	0.047574
magt1	12.319	3.08932	0.529328	3.94712	7.90954e-05	0.000956031
wdr4	10.2052	3.08843	0.478129	4.36791	1.2544e-05	0.000182626
LOC107392522	442.423	3.0877	0.198564	10.514	7.44749e-26	3.14673e-23
LOC107379267	94.6542	3.08477	0.361444	5.76788	8.02748e-09	2.32869e-07
LOC107392906	10.3033	3.08449	0.579014	3.60007	0.000318136	0.0032517
med8	9.99492	3.08414	0.588791	3.5397	0.000400588	0.00398252
slc30a4	19.4668	3.08159	0.389978	5.33773	9.41195e-08	2.18817e-06
rrs1	36.0161	3.08134	0.298887	6.96363	3.31615e-12	1.88458e-10
pigb	8.68521	3.0811	0.590083	3.52678	0.000420638	0.00415423
ddx17	182.146	3.08046	0.277793	7.48926	6.92622e-14	5.58581e-12
csgr13h12orf73	9.81948	3.0763	0.604951	3.43218	0.000598746	0.00562457
dner	338.19	3.075	0.357945	5.79699	6.7515e-09	2.00034e-07
tmem206	20.3228	3.07357	0.50921	4.07212	4.65873e-05	0.000595313
LOC107390554	88.6882	3.07272	0.369547	5.6088	2.0374e-08	5.34398e-07
vwa1	25.0777	3.07208	0.429643	4.8228	1.4156e-06	2.55465e-05
LOC107378319	13.3972	3.06959	0.443496	4.66655	3.06307e-06	5.11898e-05
nip7	11.4737	3.06885	0.53589	3.86059	0.000113112	0.00130704
kansl2	29.4472	3.06751	0.366508	5.64111	1.6896e-08	4.56732e-07
tmem38b	6.35939	3.06098	0.677386	3.04255	0.00234579	0.0184811
LOC107387685	204.84	3.05874	0.311813	6.60248	4.04332e-11	1.86665e-09
gemin2	12.6253	3.05767	0.567672	3.62475	0.000289244	0.0029843
usp28	35.7539	3.05595	0.396909	5.17991	2.21988e-07	4.77804e-06
gpc2	172.363	3.05397	0.296078	6.93726	3.99778e-12	2.23278e-10
LOC107381771	19.0151	3.0517	0.326855	6.2771	3.44948e-10	1.33288e-08
klhdc3	40.4925	3.04831	0.42801	4.78567	1.70419e-06	3.0139e-05
LOC107397044	52.6348	3.04777	0.456403	4.48677	7.23127e-06	0.000112168
atp5s	36.9395	3.04741	0.377201	5.4279	5.70225e-08	1.38363e-06
anapc10	18.3961	3.04716	0.337574	6.06434	1.32497e-09	4.55791e-08
LOC107376361	11.8336	3.04604	0.442072	4.62829	3.6869e-06	6.06248e-05
ablim2	37.2523	3.04547	0.473643	4.31859	1.5703e-05	0.000224744
csgr11h17orf49	53.31	3.04497	0.329857	6.19955	5.66261e-10	2.0805e-08
LOC107372362	37.3489	3.0439	0.339774	6.01547	1.79365e-09	5.95921e-08
LOC107389771	9.80119	3.04346	0.496255	4.11776	3.82569e-05	0.000499034
lypla1	10.0085	3.03962	0.459555	4.43826	9.06883e-06	0.000136983
hdhd3	17.2977	3.03904	0.610826	3.33818	0.000843304	0.00761993
LOC107382895	4.60928	3.03321	0.650254	3.12679	0.00176726	0.0145052
exosc3	11.9367	3.03211	0.472985	4.29634	1.73639e-05	0.000245801
LOC107373659	17.1915	3.03098	0.568573	3.57207	0.000354167	0.00357033
LOC107388623	18.4394	3.02961	0.479773	4.23036	2.33321e-05	0.000320709
mrps14	26.4146	3.02899	0.330595	6.13738	8.38946e-10	2.97008e-08
LOC107379508	6.5945	3.02861	0.677433	2.99456	0.00274838	0.0211722
LOC107397287	17.3429	3.02786	0.53189	3.81256	0.000137537	0.00155598
kdelc2	6.17204	3.02698	0.615479	3.29334	0.000990056	0.00873789
LOC107385787	19.4665	3.02475	0.625915	3.23487	0.00121699	0.0104754
ndfip2	45.5412	3.02444	0.640428	3.16108	0.00157185	0.0130949
ankmy2	26.4286	3.02355	0.389143	5.20002	1.99264e-07	4.32242e-06
ergic3	33.4353	3.02291	0.404364	5.00269	5.65367e-07	1.11219e-05
LOC107391890	10.6351	3.02246	0.470814	4.29567	1.74165e-05	0.000246366
LOC107376610	6.92856	3.02158	0.531551	3.80316	0.000142861	0.00160499
LOC107383590	148.908	3.02135	0.208696	9.68561	3.47134e-22	9.11744e-20
c1d	25.0683	3.02115	0.443401	4.5583	5.15692e-06	8.2698e-05
LOC107390533	54.459	3.02052	0.247509	8.16343	3.25636e-16	3.76729e-14
LOC107390436	20.9575	3.01946	0.504304	4.00445	6.21628e-05	0.000773598
LOC107387496	13.0958	3.01915	0.493771	4.08924	4.32794e-05	0.000557811
mtch1	4.93143	3.01908	0.694305	2.90806	0.00363682	0.0268255
LOC107393314	4.31143	3.01394	0.672398	2.99516	0.00274301	0.0211392
tspo	13.5673	3.01331	0.42235	4.76693	1.87059e-06	3.2902e-05
LOC107384867	41.6844	3.01069	0.354674	5.66912	1.43533e-08	3.91812e-07
LOC107377725	18.2784	3.01064	0.452693	4.44151	8.93289e-06	0.000135323
tomm7	54.7834	3.00995	0.274882	7.31205	2.63091e-13	1.87994e-11
parp11	19.8911	3.00858	0.417211	4.81431	1.47712e-06	2.65336e-05
chordc1	76.8188	3.00789	0.26012	7.7191	1.17154e-14	1.06901e-12
LOC107397289	52.7152	3.00623	0.236698	8.47592	2.33235e-17	3.12631e-15
LOC107388398	15.8432	3.00553	0.411006	4.87956	1.06325e-06	1.97754e-05
mocs1	14.8882	3.00478	0.580123	3.45578	0.000548697	0.00522001
lrrc38	76.2996	3.00293	0.356869	5.61251	1.99414e-08	5.25177e-07
letm2	36.948	3.00269	0.280456	7.14085	9.27558e-13	5.79679e-11
LOC107394430	17.4972	3.00267	0.606316	3.30302	0.000956495	0.00847717
coq3	15.2436	3.00112	0.431014	4.64282	3.43689e-06	5.68505e-05
tsr3	28.1326	3.00036	0.407523	4.90857	9.17427e-07	1.72782e-05
LOC107382362	108.881	2.99777	0.259757	7.69091	1.46089e-14	1.29652e-12
eaf1	52.0341	2.99729	0.341393	5.8504	4.90378e-09	1.51018e-07
elmod3	19.9167	2.9963	0.603839	3.30601	0.000946354	0.00839878
ccdc115	17.7817	2.99576	0.337091	5.92054	3.20893e-09	1.02077e-07
nenf	10.9965	2.99321	0.40853	4.87899	1.06631e-06	1.97824e-05
LOC107373629	7.29607	2.99314	0.618194	3.22413	0.00126356	0.0108283
tbcd	50.3144	2.99169	0.371558	5.36039	8.30441e-08	1.95405e-06
mrps28	27.0078	2.99118	0.34962	5.69529	1.23166e-08	3.45433e-07
LOC107393942	28.3684	2.99009	0.389158	5.11383	3.15686e-07	6.59749e-06
fastkd2	15.8948	2.98942	0.60538	3.28624	0.00101536	0.00892963
csgr08h21orf62	22.6405	2.98916	0.315493	6.30492	2.88349e-10	1.12991e-08
suz12	107.331	2.98881	0.207877	9.56723	1.09806e-21	2.77168e-19
snrpd1	119.271	2.98747	0.250232	7.94251	1.98125e-15	2.0928e-13
hdac10	22.69	2.98605	0.373098	5.32313	1.01996e-07	2.35439e-06
slc25a46	20.9058	2.98279	0.434437	4.56404	5.01781e-06	8.08004e-05
LOC107387794	23.9273	2.9824	0.445291	4.45191	8.51086e-06	0.000129527
LOC107388585	27.11	2.98236	0.343033	5.77893	7.51762e-09	2.19718e-07
sbds	15.0182	2.98209	0.437965	4.52568	6.02029e-06	9.49166e-05
LOC107393298	10.5091	2.98181	0.578657	3.42485	0.000615142	0.00575356
fam135b	13.0039	2.98102	0.602752	3.28662	0.00101397	0.00892145
LOC107374437	8.07725	2.97965	0.664382	2.97969	0.00288541	0.0220704
LOC107375607	18.4478	2.9786	0.477356	4.14492	3.39931e-05	0.000447016
atf6	38.8693	2.97686	0.302492	6.53524	6.3509e-11	2.80536e-09
LOC107373660	12.7857	2.97659	0.496791	3.97871	6.92889e-05	0.000853422
pdf	9.94477	2.97642	0.501276	3.94278	8.05409e-05	0.000970485
csgr17h19orf70	35.0662	2.97524	0.495002	3.99038	6.59683e-05	0.000815623
LOC107373879	23.9793	2.96583	0.583527	3.36888	0.000754749	0.00691622
LOC107394127	94.593	2.96105	0.348493	5.62723	1.8313e-08	4.88917e-07
LOC107386825	28.949	2.95766	0.510183	3.83717	0.000124461	0.00142632
nudt22	9.11215	2.95682	0.510436	3.83363	0.000126268	0.00144361
brix1	35.6763	2.95659	0.692315	2.82615	0.00471108	0.0335401
LOC107376477	23.3743	2.95641	0.490695	3.98703	6.69057e-05	0.000826687
LOC107396068	18.0506	2.9557	0.407297	4.80165	1.57364e-06	2.8127e-05
LOC107382527	33.7341	2.9519	0.282406	6.91167	4.78995e-12	2.60777e-10
LOC107392452	28.0868	2.95046	0.352781	5.52882	3.22387e-08	8.14814e-07
rad51c	9.17911	2.94953	0.556246	3.5048	0.00045695	0.00445848
LOC107375922	81.2178	2.94826	0.452215	4.30827	1.64538e-05	0.000234454
yipf2	24.7779	2.947	0.312325	6.23392	4.54915e-10	1.69382e-08
dohh	7.16192	2.94559	0.662254	2.93783	0.00330521	0.0246414
pabpn1	426.63	2.9427	0.216661	8.96657	3.05881e-19	5.35595e-17
LOC107378258	47.747	2.94268	0.386379	5.0279	4.95881e-07	9.91559e-06
ncoa4	202.472	2.93868	0.320774	6.04376	1.50565e-09	5.09821e-08
cbr1	15.1762	2.93855	0.641209	3.02327	0.00250062	0.0195111
LOC107386036	25.8546	2.93832	0.544947	3.55689	0.000375267	0.00376157
cdk5rap1	57.3339	2.93654	0.371274	5.21593	1.82898e-07	4.00851e-06
LOC107386067	6.78856	2.93619	0.669593	2.89159	0.00383299	0.0280595
ept1	16.679	2.93589	0.58006	3.3374	0.000845665	0.00763099
LOC107372920	76.2269	2.93552	0.259296	7.46451	8.36095e-14	6.60583e-12
rabac1	94.2169	2.93493	0.395204	4.89604	9.77893e-07	1.83282e-05
LOC107389769	39.7146	2.93359	0.58216	3.3214	0.000895675	0.00800751
mafk	13.1648	2.93353	0.487922	3.96278	7.40826e-05	0.000903872
gtf2h5	18.3395	2.93303	0.460041	4.20187	2.64724e-05	0.00035805
LOC107396933	59.6799	2.93244	0.460165	4.19945	2.67569e-05	0.000361144
dolpp1	21.51	2.93087	0.506043	3.81563	0.000135835	0.00154031
prps2	17.5796	2.92891	0.492619	3.91563	9.01691e-05	0.00107254
nxt2	19.0104	2.92819	0.311272	6.19455	5.8451e-10	2.13544e-08
LOC107373287	32.3177	2.928	0.458215	4.20764	2.58046e-05	0.000350726
samd12	89.0444	2.92778	0.257945	7.47361	7.80266e-14	6.24085e-12
LOC107382233	14.051	2.92714	0.501415	3.84341	0.000121335	0.00139543
ncoa1	312.981	2.92251	0.387657	4.9593	7.0747e-07	1.37504e-05
tmem9b	125.314	2.92158	0.24945	7.70326	1.3264e-14	1.18256e-12
tango6	32.0631	2.92121	0.432291	4.44425	8.81971e-06	0.000133825
tmem205	17.0028	2.92007	0.338013	5.68045	1.34338e-08	3.71406e-07
LOC107384888	5.6815	2.91825	0.688299	2.78694	0.00532084	0.0372536
LOC107379876	47.3937	2.91542	0.5107	3.75057	0.000176432	0.00192633
pin4	43.6736	2.91492	0.453339	4.22404	2.39963e-05	0.00032914
mterf3	31.787	2.9145	0.468033	4.09053	4.30388e-05	0.000555446
LOC107395265	32.0798	2.91391	0.42956	4.45552	8.36916e-06	0.000127579
ptpmt1	6.35147	2.91387	0.610743	3.13368	0.00172629	0.014205
naa38	11.2181	2.91338	0.542252	3.52858	0.000417803	0.00413043
LOC107383267	64.3893	2.91317	0.502291	3.80888	0.000139595	0.00157285
wdr55	27.3566	2.90846	0.405948	4.70124	2.58584e-06	4.38554e-05
LOC107384052	4.44686	2.90764	0.690513	2.76265	0.00573348	0.0397985
dclre1b	32.9699	2.90701	0.300401	6.34821	2.17839e-10	8.72974e-09
LOC107393491	26.8849	2.90269	0.318292	5.97783	2.26126e-09	7.41145e-08
vps50	33.771	2.9023	0.308995	6.15642	7.44089e-10	2.66337e-08
LOC107390519	132.237	2.90094	0.308043	6.17103	6.78471e-10	2.43748e-08
samd13	48.4781	2.9007	0.322972	5.88505	3.97931e-09	1.24947e-07
lxn	8.20659	2.90053	0.619193	3.06937	0.00214513	0.0170872
dnajc30	11.9133	2.89966	0.401364	4.733	2.21222e-06	3.83685e-05
thyn1	5.0416	2.89879	0.639176	2.97068	0.00297141	0.0226479
dhx8	232.668	2.89598	0.159799	11.8648	1.80373e-32	1.59352e-29
mansc1	70.7445	2.89552	0.520562	3.64129	0.000271274	0.00281499
topaz1	36.1857	2.89287	0.406986	4.65096	3.30399e-06	5.48389e-05
pop5	30.6127	2.89271	0.305538	6.19469	5.83999e-10	2.13544e-08
LOC107378069	64.1593	2.89172	0.324685	5.82634	5.66566e-09	1.7099e-07
pdlim4	22.5484	2.89168	0.513989	3.6804	0.000232872	0.00246654
ybx2	14.5654	2.8901	0.639293	2.95655	0.00311102	0.023491
clock	49.0536	2.88994	0.339476	5.56723	2.58814e-08	6.64506e-07
tiprl	14.4253	2.88827	0.466291	4.04956	5.13146e-05	0.000648895
LOC107392127	21.6137	2.88643	0.376868	5.00556	5.5701e-07	1.09798e-05
snrnp35	7.37856	2.88497	0.554232	3.40104	0.000671295	0.00623675
slc38a9	20.9349	2.88443	0.583403	3.23006	0.00123763	0.0106201
LOC107375612	28.6386	2.88398	0.399639	4.7142	2.42664e-06	4.14084e-05
dmtf1	15.7118	2.88302	0.516942	3.64262	0.000269881	0.00280204
LOC107396438	21.5801	2.88232	0.640173	2.94032	0.00327869	0.0244624
LOC107382409	13.0487	2.88141	0.659589	2.8524	0.00433907	0.0311771
gchfr	9.4143	2.88132	0.650127	2.89378	0.00380638	0.0279384
nhp2	45.416	2.88005	0.315756	5.95414	2.61449e-09	8.4692e-08
mrps25	32.9821	2.88002	0.296787	6.33456	2.38013e-10	9.44086e-09
efr3a	100.307	2.87832	0.237033	7.9243	2.2943e-15	2.41038e-13
gmpr2	40.1346	2.87676	0.519691	3.6113	0.000304669	0.00312482
csgr02h19orf53	47.0735	2.87646	0.367531	5.10558	3.29788e-07	6.86271e-06
bbox1	13.1845	2.87252	0.465483	4.02274	5.75238e-05	0.000720846
csgr09h7orf26	5.92185	2.87206	0.626094	2.99006	0.00278921	0.0214528
LOC107374521	12.5603	2.8683	0.38681	4.83003	1.36514e-06	2.47971e-05
idi1	18.4201	2.86537	0.562787	3.31452	0.000918019	0.00817718
LOC107373609	75.4388	2.86518	0.328472	5.67835	1.35998e-08	3.75463e-07
LOC107382657	150.944	2.86081	0.207951	8.9483	3.6101e-19	6.10139e-17
ggcx	47.0284	2.86012	0.285314	6.51957	7.0507e-11	3.0934e-09
LOC107393766	33.3048	2.85666	0.318541	5.82866	5.58754e-09	1.69158e-07
LOC107377419	177.739	2.85466	0.347783	5.33282	9.67001e-08	2.23746e-06
mesdc1	38.5662	2.85437	0.286131	6.48082	9.1223e-11	3.9488e-09
LOC107391013	129.366	2.85363	0.385345	4.81032	1.50693e-06	2.69941e-05
gfer	18.8277	2.85017	0.367802	5.03034	4.8961e-07	9.81037e-06
pnpo	162.141	2.84884	0.208244	8.87822	6.79381e-19	1.10962e-16
LOC107383147	53.8247	2.84813	0.276823	6.67623	2.45171e-11	1.17368e-09
nipa1	6.54546	2.84645	0.667693	2.76542	0.00568499	0.0395043
csgr17h19orf60	12.8161	2.84384	0.598719	3.07964	0.00207249	0.0166039
fastkd3	7.95825	2.84336	0.49691	3.70966	0.00020754	0.00222736
b3galt6	56.2764	2.84306	0.384116	4.79818	1.60115e-06	2.85504e-05
cse1l	47.0996	2.84156	0.557276	3.30457	0.000951238	0.00843828
LOC107374801	148.339	2.838	0.326799	5.62425	1.8632e-08	4.96047e-07
dera	23.6592	2.83718	0.315684	5.81968	5.89605e-09	1.76845e-07
cdc37l1	8.58003	2.83665	0.464942	3.95029	7.80572e-05	0.000945246
ankrd39	23.0892	2.83523	0.483087	3.79897	0.000145298	0.00162861
LOC107376062	159.686	2.83304	0.235934	7.7693	7.8921e-15	7.33928e-13
mfsd1	10.1703	2.83162	0.504155	3.63305	0.000280092	0.00289568
tmem209	15.1237	2.83152	0.415681	4.40607	1.05262e-05	0.000156651
LOC107376976	31.087	2.83079	0.37107	4.93382	8.06383e-07	1.53957e-05
LOC107379744	81.9847	2.82654	0.23659	7.72029	1.16067e-14	1.0641e-12
men1	47.1121	2.82494	0.321834	5.67043	1.42436e-08	3.89365e-07
csgr04h20orf27	56.3944	2.82387	0.256098	7.12177	1.06548e-12	6.59509e-11
LOC107375152	15.2964	2.82169	0.374041	4.87029	1.11433e-06	2.05875e-05
alkbh4	8.26913	2.81692	0.629392	2.88679	0.00389191	0.0283946
vps45	68.9596	2.81616	0.426157	4.26172	2.02855e-05	0.000282197
LOC107386672	93.445	2.81544	0.284868	6.37292	1.85462e-10	7.57276e-09
ntn4	51.8356	2.8118	0.381287	4.75181	2.01605e-06	3.52374e-05
st8sia2	25.6513	2.80983	0.392732	4.60829	4.05985e-06	6.62529e-05
gatb	28.4714	2.80874	0.393454	4.59708	4.28452e-06	6.96854e-05
txn	223.5	2.8077	0.248333	7.27936	3.35402e-13	2.33652e-11
rnf43	8.57134	2.80608	0.56877	3.17542	0.00149618	0.0125506
fam98b	10.8434	2.8049	0.455926	3.95876	7.53396e-05	0.000916334
nek3	8.11098	2.80461	0.597611	3.0197	0.00253026	0.0197164
LOC107386040	31.3696	2.80368	0.429112	4.20328	2.63079e-05	0.000356565
LOC107396895	13.9814	2.8	0.404333	4.45176	8.51695e-06	0.000129527
LOC107378648	16.9216	2.79985	0.434051	4.14663	3.37403e-05	0.000444293
LOC107389239	19.8931	2.79982	0.352608	5.10432	3.31989e-07	6.89373e-06
spr	30.4871	2.79975	0.317281	5.6724	1.40808e-08	3.86224e-07
lix1l	81.0658	2.79951	0.279799	6.43142	1.26414e-10	5.28385e-09
snapin	62.0353	2.79934	0.331279	5.43151	5.58791e-08	1.36098e-06
LOC107372714	208.477	2.79818	0.257545	6.982	2.91007e-12	1.67834e-10
brat1	8.93117	2.7975	0.480409	3.74161	0.000182844	0.00198654
LOC107373178	12.4186	2.79742	0.499281	3.60001	0.00031821	0.0032517
ccdc51	8.29004	2.79561	0.549991	3.26479	0.00109545	0.00955204
slc39a10	20.3696	2.79362	0.332658	5.39178	6.97625e-08	1.66165e-06
smpd4	10.2181	2.79336	0.409223	4.38234	1.17411e-05	0.000172096
coq5	12.2767	2.79324	0.554399	3.23457	0.00121828	0.010481
depdc5	36.937	2.78941	0.335676	5.33078	9.77905e-08	2.25999e-06
LOC107391778	13.6613	2.78816	0.361837	4.94189	7.73685e-07	1.48444e-05
LOC107391203	12.2682	2.78738	0.508658	3.51391	0.000441563	0.00432572
LOC107392805	11.4682	2.78362	0.497845	3.58269	0.000340072	0.00344073
LOC107391240	6.59367	2.77778	0.590424	3.01102	0.00260372	0.0202043
csgr03h7orf55	35.5067	2.77749	0.26254	6.77034	1.28476e-11	6.46908e-10
idh3b	32.9719	2.77397	0.381343	4.65189	3.289e-06	5.46367e-05
LOC107394188	28.727	2.77197	0.514925	3.44122	0.000579097	0.00545845
LOC107384264	96.6966	2.77134	0.225317	7.86152	3.79499e-15	3.8402e-13
gramd3	13.1715	2.77002	0.65164	2.71625	0.00660265	0.0448233
ddx31	21.5046	2.76988	0.406088	4.35836	1.31038e-05	0.000190064
csgr03h19orf43	57.9464	2.76894	0.243891	7.25296	4.07747e-13	2.73275e-11
pmvk	19.069	2.76752	0.34833	5.07425	3.89019e-07	7.98413e-06
cfap20	27.65	2.7673	0.418885	4.21904	2.45339e-05	0.000336041
rnf217	18.3442	2.76726	0.581944	3.03682	0.00239085	0.018798
heatr1	12.3094	2.76703	0.451349	3.91499	9.04079e-05	0.00107472
LOC107386477	54.4929	2.76562	0.612966	2.88045	0.00397111	0.0288964
slc37a3	10.8874	2.76337	0.41828	4.21576	2.48941e-05	0.000340015
spata6	50.6424	2.76284	0.588238	2.99681	0.00272819	0.0210404
mrps24	11.7715	2.76178	0.443403	3.97332	7.08773e-05	0.000868582
ptges	39.4737	2.76172	0.399152	4.41365	1.01642e-05	0.000152079
LOC107373667	47.3309	2.76062	0.309314	5.69201	1.25552e-08	3.50106e-07
LOC107373597	24.305	2.76058	0.376908	4.67112	2.99561e-06	5.0192e-05
LOC107390373	95.3697	2.76058	0.250066	7.04044	1.91628e-12	1.12704e-10
tmem161a	53.9851	2.76046	0.342486	5.14025	2.74378e-07	5.79023e-06
prr7	6.16098	2.75828	0.614678	2.8605	0.0042298	0.0305275
LOC107381884	70.9213	2.75778	0.311643	5.64036	1.69693e-08	4.58077e-07
LOC107372981	20.8845	2.75693	0.395511	4.44217	8.90551e-06	0.000135014
polr2f	35.0673	2.75668	0.578098	3.03873	0.0023758	0.0187024
LOC107381272	432.495	2.75595	0.14582	12.0419	2.14081e-33	1.98137e-30
LOC107382397	152.218	2.75556	0.250174	7.01735	2.26109e-12	1.32081e-10
neurl1b	12.3019	2.7555	0.500762	3.50566	0.000455472	0.00444629
tefm	10.8258	2.75385	0.577956	3.03457	0.00240881	0.0189163
haus6	4.42754	2.75278	0.616537	2.84294	0.00446991	0.0319519
LOC107394343	12.538	2.74852	0.452243	3.86633	0.000110487	0.00127975
LOC107378524	168.029	2.74711	0.464012	3.76523	0.000166393	0.00183023
rad17	14.7062	2.74327	0.473002	3.68555	0.000228209	0.00242376
LOC107393595	22.2516	2.74093	0.575713	3.02395	0.00249495	0.0194747
srp68	82.7274	2.74019	0.231547	7.51553	5.66827e-14	4.64846e-12
soat1	8.71565	2.73771	0.56699	3.06479	0.0021782	0.0173049
vopp1	10.8104	2.73706	0.513694	3.3815	0.000720909	0.00664686
LOC107376214	8.78943	2.73703	0.610139	2.84694	0.00441416	0.0316232
slc39a1	9.79909	2.73634	0.382489	4.53958	5.63656e-06	8.965e-05
LOC107390461	20.0869	2.73537	0.367201	4.72594	2.29056e-06	3.95376e-05
LOC107376652	12.4089	2.73468	0.478749	3.62336	0.0002908	0.00299681
LOC107375636	15.5972	2.73309	0.601918	2.87928	0.0039858	0.0289708
serinc4	12.4815	2.73261	0.550798	3.14564	0.00165724	0.0137006
rxfp2	8.63317	2.73057	0.491729	3.51937	0.000432581	0.00424734
LOC107372533	24.3236	2.72996	0.642169	2.69393	0.00706142	0.047574
LOC107394132	28.7551	2.72991	0.633494	2.73074	0.00631915	0.0432766
hgh1	51.2951	2.72916	0.244504	7.0721	1.52608e-12	9.21144e-11
tstd3	4.86165	2.72891	0.574145	3.01128	0.00260145	0.0202043
LOC107375300	5.03553	2.72863	0.578335	2.98897	0.0027992	0.0215041
cdca8	4.73509	2.72856	0.612604	2.82166	0.00477755	0.0339311
LOC107391502	12.5064	2.72722	0.495327	3.48702	0.00048843	0.0047206
LOC107395098	180.335	2.72622	0.297998	5.79274	6.92483e-09	2.04857e-07
znf830	41.011	2.72609	0.474816	3.63528	0.000277684	0.00287536
rgcc	61.4262	2.72599	0.245098	7.04206	1.89417e-12	1.119e-10
LOC107393262	31.392	2.72581	0.339611	5.08173	3.7401e-07	7.70048e-06
mpdu1	36.4971	2.72483	0.311475	5.53761	3.06636e-08	7.79055e-07
LOC107376754	49.0431	2.72403	0.271397	6.35243	2.11946e-10	8.51112e-09
LOC107394397	146.012	2.72282	0.348287	4.94655	7.55411e-07	1.45512e-05
jtb	29.7062	2.7205	0.637733	2.69784	0.0069791	0.0471156
LOC107392873	28.1374	2.71916	0.262908	6.53902	6.19253e-11	2.7479e-09
gfod1	16.8852	2.71635	0.439452	3.90567	9.39643e-05	0.00111223
LOC107385067	19.3629	2.71586	0.553211	3.10164	0.00192451	0.0155789
LOC107378713	18.4911	2.71546	0.432972	3.96207	7.43039e-05	0.000906005
LOC107378679	29.6977	2.71499	0.28937	5.92664	3.09198e-09	9.88418e-08
trappc2l	47.6529	2.71432	0.333828	5.13534	2.8164e-07	5.93061e-06
LOC107372738	40.6088	2.7121	0.356488	4.80269	1.56551e-06	2.80178e-05
LOC107392407	13.1776	2.70667	0.616771	2.7671	0.0056557	0.039343
ltn1	38.9558	2.70582	0.303486	5.62076	1.90122e-08	5.04809e-07
cdc42se2	16.6856	2.70491	0.464954	3.66684	0.000245571	0.00258135
alkbh8	18.4032	2.70463	0.343529	4.96211	6.97328e-07	1.35668e-05
gins1	16.7411	2.70441	0.465618	3.66053	0.000251692	0.00263288
tmtc2	17.494	2.70397	0.617974	2.75736	0.00582708	0.0403186
LOC107379617	9.75238	2.70393	0.537004	3.17304	0.00150853	0.0126487
fam69a	17.8148	2.7033	0.442595	3.84845	0.00011887	0.00137032
LOC107372832	5924.19	2.70279	0.209687	8.12064	4.63728e-16	5.24013e-14
nisch	96.6489	2.70102	0.29958	5.67802	1.36263e-08	3.75661e-07
LOC107392258	27.2637	2.70094	0.308346	5.51632	3.46165e-08	8.72641e-07
LOC107381041	35.8305	2.70012	0.446432	3.80824	0.000139962	0.00157516
stxbp4	109.553	2.69965	0.246131	6.90545	5.00432e-12	2.71687e-10
LOC107385063	10.1744	2.69808	0.586066	2.89741	0.00376252	0.0276687
LOC107390437	8.31888	2.69676	0.603589	2.81112	0.00493692	0.0349432
dctn4	71.0196	2.69561	0.295584	5.73646	9.66753e-09	2.75915e-07
LOC107395019	19.0439	2.69549	0.389592	4.35197	1.3492e-05	0.000195112
fam188a	26.7968	2.69507	0.338156	5.01269	5.36738e-07	1.06449e-05
LOC107396894	24.4006	2.69365	0.488005	3.47056	0.000519383	0.00497522
LOC107375063	16.7757	2.69027	0.412499	4.09763	4.17395e-05	0.000540472
becn1	35.8074	2.68903	0.335301	5.03734	4.72037e-07	9.49742e-06
alg12	20.8894	2.68802	0.34845	4.84436	1.27018e-06	2.32023e-05
sec22c	18.5532	2.68705	0.357623	4.71741	2.38865e-06	4.09759e-05
slc22a23	15.2809	2.68614	0.585494	2.87986	0.00397847	0.0289392
sertad2	9.14182	2.68541	0.569491	2.95951	0.00308133	0.0233107
kiaa0391	10.9213	2.68367	0.457005	3.68415	0.000229471	0.00243583
csgr11h21orf59	38.4334	2.68093	0.425038	3.95477	7.6607e-05	0.000929938
poldip2	45.8644	2.67949	0.357125	4.7028	2.56622e-06	4.35988e-05
LOC107386369	221.479	2.6793	0.3912	4.29268	1.76528e-05	0.000249346
LOC107388388	19.7221	2.67851	0.485224	3.45925	0.000541685	0.0051634
clns1a	21.532	2.67705	0.535262	3.13314	0.00172949	0.0142253
ttc9c	11.0362	2.67179	0.428104	3.90512	9.41799e-05	0.00111411
LOC107385909	5.03549	2.66986	0.604241	2.76357	0.00571724	0.0397
LOC107383497	8.08814	2.66887	0.62373	2.67563	0.0074589	0.0498011
csgr02h9orf114	94.4429	2.66621	0.211295	7.8857	3.12784e-15	3.21553e-13
csgr04h1orf198	61.5249	2.66595	0.227044	7.33756	2.17522e-13	1.58938e-11
sirt7	33.4509	2.663	0.38561	4.31264	1.61317e-05	0.000230542
LOC107392142	15.9636	2.66208	0.561649	2.95928	0.00308355	0.0233107
pigv	8.09383	2.6619	0.5243	3.16974	0.00152576	0.0127602
pltp	46.4743	2.66146	0.444864	3.73475	0.0001879	0.00203569
LOC107376526	15.0642	2.66115	0.36324	4.57313	4.80482e-06	7.7628e-05
LOC107375192	20.4208	2.65962	0.375629	4.41825	9.95013e-06	0.000149221
arhgap39	92.7352	2.6592	0.401391	4.13363	3.57073e-05	0.000467253
kctd7	20.3388	2.65851	0.572658	2.89616	0.00377755	0.0277687
atf3	15.6084	2.65826	0.458212	3.61898	0.000295766	0.00304314
LOC107378197	31.3834	2.65783	0.37722	4.39487	1.10841e-05	0.000164201
LOC107390313	30.0804	2.65664	0.544238	3.04396	0.0023349	0.0184027
tbcc	10.4669	2.65618	0.548475	3.01961	0.00253099	0.0197164
ankrd22	13.535	2.65331	0.545952	3.0283	0.00245933	0.019243
limk2	14.4268	2.65262	0.503153	3.28452	0.00102156	0.00897202
LOC107375962	26.4532	2.65261	0.318896	5.18228	2.19187e-07	4.72296e-06
akirin2	9.81207	2.64637	0.459268	3.58477	0.000337381	0.00341706
LOC107394609	42.7188	2.64581	0.332144	4.95512	7.22869e-07	1.40216e-05
ano1	27.5713	2.64566	0.357929	4.59773	4.27126e-06	6.95278e-05
LOC107377002	31.5423	2.64534	0.306221	5.37302	7.74275e-08	1.83746e-06
fcer1g	43.7464	2.64484	0.328907	5.00093	5.70537e-07	1.1201e-05
fam171a1	23.7881	2.64347	0.402213	4.08606	4.38759e-05	0.000564376
enpp2	8.8756	2.64344	0.434911	3.77879	0.000157589	0.00175214
LOC107373467	78.9006	2.63993	0.331818	4.94226	7.72218e-07	1.48309e-05
ndc1	33.0084	2.63943	0.294461	5.56756	2.58327e-08	6.64133e-07
LOC107385135	24.6762	2.63915	0.589585	2.78017	0.005433	0.0379704
ccnc	12.4984	2.63884	0.395671	4.14192	3.44413e-05	0.000451993
tbkbp1	183.161	2.6388	0.505439	3.24233	0.00118555	0.0102365
ruvbl2	34.3504	2.63663	0.279802	5.84923	4.93857e-09	1.51398e-07
LOC107376301	11.1492	2.63662	0.437629	3.73973	0.000184216	0.00200024
LOC107393345	131.351	2.63612	0.222892	7.34041	2.12948e-13	1.56183e-11
LOC107384122	33.4267	2.63137	0.45682	3.57114	0.00035543	0.00357935
LOC107396335	449.476	2.62877	0.194712	8.36501	6.01087e-17	7.63577e-15
LOC107374242	20.1983	2.62843	0.41747	3.9007	9.59131e-05	0.00113254
utp6	30.6151	2.62806	0.343985	4.73293	2.21299e-06	3.83685e-05
LOC107394385	13.6632	2.62804	0.44891	3.62664	0.000287128	0.00296526
LOC107375512	44.9549	2.62739	0.430875	3.77693	0.00015877	0.00175933
LOC107386803	16.2579	2.62707	0.461752	3.52368	0.000425593	0.00419153
LOC107388090	260.104	2.62575	0.278632	5.83475	5.38697e-09	1.64108e-07
gpx4	50.8984	2.62236	0.402144	4.03427	5.47721e-05	0.00069037
LOC107391587	25.2356	2.62126	0.370171	4.37977	1.18804e-05	0.000174007
clvs2	61.8538	2.61853	0.342529	4.72522	2.29864e-06	3.96068e-05
hmgcl	14.0846	2.61779	0.442603	3.65517	0.000257009	0.0026856
LOC107373333	193.409	2.6174	0.288128	5.61347	1.98306e-08	5.22969e-07
LOC107397299	17.2365	2.61686	0.448225	3.60725	0.000309454	0.00317056
LOC107391876	40.959	2.61337	0.416166	3.87674	0.000105864	0.00123134
mtif2	22.3643	2.61334	0.431191	3.7416	0.000182852	0.00198654
nxpe3	20.6852	2.6104	0.379231	4.24649	2.17148e-05	0.000300177
lhpp	14.3498	2.60897	0.449998	3.57551	0.000349545	0.00352739
acbd6	57.5904	2.60856	0.426476	3.77175	0.000162109	0.00178918
LOC107375713	25.9396	2.60812	0.436887	3.68086	0.000232452	0.00246344
pitrm1	22.1655	2.60805	0.320507	5.0172	5.24287e-07	1.04406e-05
sigmar1	11.8668	2.60487	0.57052	2.81299	0.00490838	0.0347665
angptl4	15.1755	2.60313	0.506695	3.16389	0.00155675	0.0129858
elp4	12.3008	2.6012	0.485798	3.29601	0.000980675	0.00866791
LOC107383215	44.6516	2.59913	0.459189	3.48251	0.000496738	0.0047932
taldo1	60.5169	2.59803	0.304563	5.24696	1.54632e-07	3.43477e-06
ndufaf1	27.5412	2.59779	0.352912	4.52745	5.96984e-06	9.42565e-05
cntrl	11.2157	2.59579	0.533466	2.99136	0.00277738	0.0213787
golt1b	12.8056	2.5956	0.460562	3.46447	0.000531285	0.00507174
znf507	20.4676	2.59246	0.325869	4.8868	1.0249e-06	1.91723e-05
mcoln1	85.9516	2.59213	0.41909	3.79902	0.000145267	0.00162861
LOC107376817	18.7379	2.59162	0.434425	3.66374	0.000248563	0.00260716
LOC107384500	87.5947	2.59133	0.554006	2.8724	0.00407361	0.0295207
LOC107386858	67.0619	2.59111	0.391639	4.0627	4.85094e-05	0.000615825
hck	15.4336	2.59078	0.479664	3.31645	0.000911698	0.0081358
LOC107395724	21.3897	2.5902	0.460703	3.45167	0.000557129	0.00528169
atp6v0d1	266.03	2.58928	0.212635	7.47423	7.76597e-14	6.23717e-12
LOC107395207	11.1376	2.58824	0.450013	3.52931	0.000416643	0.00412105
nup93	50.1809	2.58719	0.470228	3.37535	0.000737221	0.00677797
LOC107395758	53.7305	2.5871	0.493456	3.2163	0.00129855	0.011089
dtymk	25.9552	2.58681	0.486627	3.26084	0.00111085	0.00966879
LOC107384147	95.9721	2.58667	0.43916	3.61297	0.000302712	0.00310804
LOC107386016	12.4319	2.58537	0.370385	4.28031	1.86632e-05	0.000262284
prr18	12.5354	2.58463	0.473496	3.34665	0.000817943	0.00740454
LOC107382050	167.791	2.58428	0.274838	5.76444	8.19308e-09	2.37319e-07
zfyve27	34.8207	2.58391	0.476529	3.32384	0.000887868	0.00795235
slc7a2	20.3194	2.58333	0.494401	3.20253	0.00136228	0.011547
dysf	58.0786	2.58292	0.550785	2.87394	0.00405381	0.0294102
LOC107375463	150.738	2.58267	0.420119	3.76718	0.0001651	0.00181807
rtcb	32.849	2.58133	0.486027	3.25359	0.00113958	0.00987903
mroh1	83.473	2.58065	0.213422	7.40624	1.29935e-13	9.90358e-12
LOC107391878	29.7705	2.57801	0.394587	3.99915	6.35708e-05	0.00078965
mrpl33	57.1735	2.57317	0.425853	3.69416	0.000220619	0.00235214
LOC107386131	19.1006	2.57279	0.482016	3.26293	0.00110266	0.00960614
sel1l	61.6186	2.57176	0.362808	4.3322	1.47628e-05	0.00021207
hhipl1	11.0853	2.57032	0.406103	3.8668	0.000110272	0.00127803
psmd13	37.5107	2.56904	0.253514	6.18915	6.04891e-10	2.20575e-08
nrbf2	23.2543	2.56708	0.414617	3.77958	0.000157093	0.00174771
fras1	12.1367	2.5652	0.502258	3.11633	0.00183119	0.0149605
LOC107394497	42.0883	2.56481	0.287696	5.43911	5.35487e-08	1.3075e-06
grip1	41.0801	2.56086	0.483062	3.23118	0.0012328	0.0105888
LOC107390688	23.3711	2.55929	0.295358	5.27934	1.29653e-07	2.93016e-06
LOC107376813	15.7084	2.55855	0.540373	2.88421	0.00392402	0.0285859
poli	8.57949	2.55449	0.457242	3.39971	0.000674567	0.00626416
LOC107374349	24.1462	2.55438	0.374144	4.15449	3.26009e-05	0.000430749
LOC107392753	11.7141	2.55235	0.518859	2.99186	0.00277283	0.0213521
ldlrad3	13.8514	2.55201	0.490294	3.16547	0.00154833	0.0129211
ccdc130	18.1791	2.55108	0.368815	4.20557	2.60427e-05	0.000353715
polr2c	25.5893	2.54754	0.517745	2.989	0.00279892	0.0215041
LOC107386362	16.3361	2.54715	0.378453	4.08808	4.34955e-05	0.000560224
copg2	143.14	2.54213	0.255383	6.03849	1.55565e-09	5.24923e-08
zc3h14	56.5891	2.54069	0.296128	5.20278	1.9633e-07	4.27309e-06
LOC107374998	30.6205	2.54032	0.32811	4.69454	2.67208e-06	4.5082e-05
LOC107389736	38.2552	2.53943	0.297882	5.16794	2.36691e-07	5.05531e-06
LOC107387233	16.3232	2.53939	0.471928	3.26191	0.00110666	0.00963666
gatc	8.76505	2.53904	0.477488	3.2232	0.00126768	0.0108493
LOC107372382	12.7831	2.53718	0.545883	2.81595	0.00486329	0.0344848
LOC107379424	159.554	2.53546	0.51663	2.97207	0.00295802	0.0225743
tfeb	25.1071	2.53413	0.408937	3.75151	0.00017577	0.00192185
LOC107388288	11.7349	2.53342	0.435518	3.5209	0.000430078	0.00422598
vma21	90.606	2.53331	0.318109	4.82009	1.43496e-06	2.58282e-05
LOC107381906	30.5104	2.53296	0.28435	5.39111	7.00239e-08	1.66583e-06
smim12	10.096	2.53243	0.538828	2.84401	0.00445496	0.0318684
LOC107377436	40.9192	2.53225	0.33495	4.57456	4.77219e-06	7.7165e-05
LOC107388939	122.632	2.53095	0.254107	6.02483	1.69283e-09	5.66298e-08
nln	14.5313	2.53069	0.519826	2.94461	0.00323361	0.0242366
slc25a16	11.809	2.53034	0.450594	3.39626	0.000683123	0.00632849
ctnnal1	68.9342	2.53025	0.222979	6.86276	6.75433e-12	3.56731e-10
mrpl54	14.8716	2.52827	0.431978	3.53784	0.000403413	0.00400856
lsm3	43.0131	2.52812	0.284251	5.37594	7.61861e-08	1.81021e-06
atox1	141.837	2.52589	0.22038	6.92389	4.39406e-12	2.42622e-10
wdr11	35.8492	2.52279	0.323302	4.71012	2.47569e-06	4.21343e-05
LOC107393356	8.88269	2.52275	0.534175	2.85067	0.00436278	0.0313244
nifk	18.0403	2.51637	0.398077	3.80923	0.000139402	0.00157159
LOC107375093	27.3446	2.51576	0.507731	2.98537	0.00283236	0.0217073
timm23	101.863	2.5139	0.268721	5.63372	1.76364e-08	4.74108e-07
ckb	82.7862	2.51238	0.386646	3.91153	9.17147e-05	0.00108959
LOC107391015	29.2575	2.51092	0.27538	5.48668	4.09556e-08	1.01922e-06
LOC107374538	79.0126	2.51065	0.281397	5.36841	7.94331e-08	1.87589e-06
LOC107397163	19.1296	2.51051	0.564638	2.67519	0.00746866	0.0498492
LOC107389135	16.4073	2.5105	0.430409	3.50946	0.000449019	0.00439211
LOC107384832	90.4974	2.51029	0.282995	5.33681	9.45967e-08	2.19663e-06
ndufa10	159.026	2.50837	0.374525	4.02743	5.63904e-05	0.000708013
polr3e	11.4307	2.50822	0.509618	2.95952	0.00308123	0.0233107
psmb4	59.3725	2.50821	0.51238	2.94353	0.00324493	0.0242757
ttc5	16.5789	2.50718	0.413511	3.64484	0.000267563	0.00278093
LOC107377456	31.6461	2.50587	0.464116	3.2446	0.00117616	0.0101645
LOC107379344	14.2928	2.50396	0.476837	3.15403	0.00161034	0.0133641
LOC107390231	37.5168	2.5036	0.310671	4.83986	1.29931e-06	2.36676e-05
LOC107396396	8.52898	2.50244	0.459945	3.26657	0.0010886	0.0095092
LOC107384342	51.9405	2.502	0.295632	5.08064	3.76159e-07	7.73654e-06
LOC107382000	30.0475	2.50175	0.480954	3.12245	0.00179353	0.0146747
LOC107381343	141.874	2.50131	0.290348	5.17071	2.33201e-07	4.99725e-06
slc38a6	18.8277	2.49746	0.446838	3.35123	0.000804543	0.00730023
LOC107387476	24.8461	2.49697	0.507597	2.94914	0.00318662	0.0239502
LOC107395638	229.227	2.49457	0.340707	4.38668	1.15096e-05	0.000169086
cap1	158.664	2.49407	0.244263	6.11662	9.55781e-10	3.33511e-08
LOC107397053	90.1597	2.49394	0.456728	3.27096	0.00107184	0.00937548
LOC107393301	12.1277	2.49382	0.489397	3.05236	0.00227047	0.0179386
mrs2	11.7017	2.49346	0.443664	3.36619	0.000762143	0.00697739
tmem203	40.7474	2.49339	0.270562	5.51959	3.39783e-08	8.57665e-07
orc5	35.1412	2.49322	0.440203	3.39211	0.000693573	0.00641308
LOC107386034	6.8355	2.49261	0.460706	3.23984	0.00119598	0.0103128
enpp4	8.56572	2.49196	0.548231	2.7214	0.00650051	0.0442097
LOC107388822	253.976	2.49076	0.294938	5.05448	4.31562e-07	8.76471e-06
nubpl	6.63322	2.48776	0.444474	3.34724	0.000816201	0.00739566
LOC107395284	26.0714	2.48749	0.278863	5.33411	9.60121e-08	2.22419e-06
alg5	28.5819	2.48733	0.353802	4.20385	2.62411e-05	0.000356161
pink1	41.1267	2.48716	0.347963	4.2739	1.92084e-05	0.000269361
rabl3	6.25156	2.48692	0.487332	3.05114	0.0022797	0.0179969
LOC107397355	14.4427	2.48557	0.482047	3.0818	0.00205753	0.0164908
acbd4	10.4933	2.48464	0.508498	2.91966	0.00350409	0.0259548
LOC107373896	290.209	2.48149	0.364209	4.06769	4.74823e-05	0.000604762
LOC107378661	19.2496	2.47902	0.391719	3.77573	0.000159541	0.00176586
abhd14b	20.9521	2.4768	0.366649	4.02784	5.62907e-05	0.000707218
LOC107393026	32.2944	2.47338	0.322966	4.56202	5.06646e-06	8.14489e-05
vta1	16.8903	2.47322	0.335207	4.39494	1.10803e-05	0.000164201
igbp1	70.3984	2.47228	0.221177	6.65656	2.80309e-11	1.33531e-09
LOC107389057	13.864	2.47215	0.500546	2.94109	0.00327057	0.0244206
ids	8.83398	2.47209	0.438073	3.36038	0.00077836	0.00710244
LOC107384781	46.3575	2.46894	0.292835	5.01627	5.26852e-07	1.04702e-05
LOC107387394	35.7926	2.46819	0.327297	4.48581	7.26391e-06	0.000112585
prpf18	41.9414	2.46483	0.326362	4.48835	7.17757e-06	0.000111513
hmox2	66.9287	2.45978	0.235489	6.19893	5.68479e-10	2.08471e-08
pxdc1	42.3589	2.45972	0.310773	4.69706	2.63928e-06	4.45674e-05
ctgf	64.2066	2.45942	0.422739	3.4523	0.000555827	0.00527493
apbb3	76.7908	2.4574	0.322507	4.51896	6.21447e-06	9.76431e-05
nup107	41.9003	2.45734	0.25232	5.77576	7.66051e-09	2.23223e-07
LOC107380847	30.7586	2.45701	0.360927	4.03686	5.41705e-05	0.000683673
polr3d	38.7487	2.45656	0.349237	4.17071	3.03656e-05	0.000405626
LOC107376655	50.2481	2.45639	0.262958	5.53848	3.0511e-08	7.76193e-07
myo3a	32.8446	2.45492	0.369349	3.93914	8.17737e-05	0.000983511
prkra	20.657	2.45332	0.342693	4.24087	2.22652e-05	0.000307349
kcnj10	907.681	2.4529	0.38715	3.75281	0.000174866	0.00191368
spata20	24.3237	2.45139	0.448727	3.23446	0.00121872	0.010481
LOC107372389	33.6653	2.4489	0.463625	3.12515	0.00177713	0.0145617
arr3	16.8566	2.44704	0.509616	2.83948	0.00451874	0.0322772
cep192	13.3973	2.44527	0.384794	3.75595	0.000172686	0.00189516
LOC107377299	52.2823	2.44386	0.337936	4.27259	1.93217e-05	0.000270413
LOC107372941	55.0445	2.44329	0.303329	4.75816	1.95365e-06	3.42082e-05
ints2	17.6045	2.44273	0.478613	3.01439	0.00257499	0.020043
lhfpl3	71.2528	2.44105	0.302466	4.76434	1.89477e-06	3.32802e-05
LOC107383545	15.1723	2.43846	0.398352	3.61102	0.000304998	0.00312655
zbtb2	18.7143	2.43832	0.283535	5.07282	3.9197e-07	8.03622e-06
LOC107396860	132.897	2.43829	0.386192	3.7243	0.000195859	0.00211382
LOC107372942	16.9926	2.43822	0.368535	3.90254	9.51904e-05	0.00112538
fbxw9	8.88098	2.43803	0.39213	3.66724	0.000245181	0.00257865
LOC107397138	88.6442	2.43724	0.375976	3.82268	0.000132008	0.00149953
LOC107394800	23.2539	2.43696	0.413698	3.47345	0.000513809	0.00492912
gtf3c6	22.1357	2.43571	0.317937	4.51571	6.31035e-06	9.90694e-05
LOC107395903	43.4977	2.43472	0.393853	3.64279	0.000269701	0.00280166
tsn	17.676	2.43462	0.439637	3.2632	0.00110161	0.00960127
hirip3	64.291	2.43436	0.424747	3.37698	0.000732875	0.00675079
ptbp3	29.3445	2.43424	0.310405	4.62054	3.82745e-06	6.27766e-05
cyr61	18.8288	2.43409	0.512837	2.79639	0.0051677	0.0363779
LOC107396946	11.329	2.43319	0.382138	3.75045	0.000176517	0.00192633
snf8	19.3496	2.43295	0.419904	3.41257	0.000643545	0.00599902
bpnt1	21.5084	2.43275	0.33033	4.33734	1.44216e-05	0.000207629
LOC107384374	54.0058	2.43212	0.29346	4.8801	1.06031e-06	1.97397e-05
LOC107379513	16.3256	2.43205	0.375936	3.80928	0.000139371	0.00157159
LOC107386115	21.7938	2.43078	0.268204	5.33466	9.57214e-08	2.2201e-06
uimc1	50.2586	2.42943	0.248714	5.74728	9.06918e-09	2.60752e-07
snrnp27	42.7057	2.42882	0.284613	5.02022	5.16128e-07	1.02887e-05
hsd17b4	27.4777	2.42848	0.32642	4.3762	1.20767e-05	0.000176484
ap4s1	21.6039	2.42838	0.484553	2.94782	0.00320024	0.0240339
mrpl24	43.2063	2.42737	0.283246	5.03931	4.67224e-07	9.4201e-06
LOC107395809	28.2732	2.42714	0.430784	3.31288	0.000923411	0.00821392
LOC107382653	21.7731	2.42682	0.452657	3.15209	0.00162106	0.0134416
LOC107395831	101.079	2.42625	0.246398	5.78842	7.10537e-09	2.0956e-07
sgta	34.6498	2.4251	0.354483	4.02021	5.81457e-05	0.00072817
imp4	36.2521	2.42502	0.37085	3.84257	0.000121751	0.00139856
tmem70	16.0069	2.42139	0.450832	3.15281	0.00161709	0.0134143
megf6	13.0374	2.42024	0.436617	3.25283	0.00114261	0.00989213
supt7l	36.0207	2.41868	0.297888	4.76246	1.91251e-06	3.35483e-05
LOC107382942	35.7697	2.41593	0.273418	5.17864	2.2351e-07	4.80546e-06
LOC107384799	6.39568	2.41406	0.507515	2.78625	0.00533223	0.0373198
LOC107391584	16.6897	2.41036	0.433025	3.25699	0.001126	0.00978316
ppcs	12.0646	2.40912	0.499696	2.81996	0.00480303	0.0340766
dbt	42.7804	2.40885	0.404471	3.48318	0.000495488	0.00478406
eif3i	115.153	2.40843	0.218065	6.45879	1.05546e-10	4.4987e-09
prmt6	26.2963	2.40806	0.377209	3.73283	0.000189343	0.00205018
LOC107392295	110.868	2.40762	0.180617	7.79339	6.52369e-15	6.27695e-13
ndufb9	415.568	2.407	0.301232	4.67084	2.99975e-06	5.0218e-05
fam149b1	28.8712	2.40646	0.331814	4.23869	2.24827e-05	0.00031013
LOC107376452	26.2377	2.40486	0.318713	4.40793	1.04365e-05	0.000155541
LOC107395239	10.9619	2.40442	0.492864	2.8495	0.00437878	0.0314154
med4	21.4917	2.40153	0.345076	4.06151	4.87567e-05	0.000618561
LOC107381124	35.1652	2.40058	0.335854	4.17019	3.04342e-05	0.000406264
LOC107394733	28.9935	2.39995	0.272348	5.14031	2.74279e-07	5.79023e-06
LOC107374995	6.72985	2.39917	0.438797	3.18866	0.00142935	0.012042
fam63a	42.1102	2.39687	0.419931	3.32644	0.000879643	0.00788959
park7	57.9024	2.3968	0.210435	6.63769	3.18632e-11	1.49588e-09
LOC107396633	5.5109	2.39643	0.516054	2.70597	0.00681048	0.0460893
LOC107395917	23.9873	2.39461	0.375769	3.71136	0.000206148	0.00221544
pelo	44.6399	2.39332	0.390003	3.5726	0.00035346	0.00356505
mrps26	80.779	2.3928	0.213059	6.53714	6.27064e-11	2.77622e-09
LOC107381728	28.8106	2.39203	0.306893	4.53589	5.73607e-06	9.09572e-05
LOC107374628	22.3552	2.39151	0.414703	3.35543	0.000792409	0.00720696
rnf168	17.3207	2.39068	0.352651	3.9435	8.03017e-05	0.000968203
csgr11h11orf54	21.0593	2.38681	0.400193	3.46535	0.000529543	0.00506008
snrpa1	52.5665	2.38671	0.304617	4.55232	5.30576e-06	8.49446e-05
LOC107391170	48.5212	2.38656	0.264337	5.24543	1.55919e-07	3.45941e-06
stx12	80.7079	2.38655	0.259083	5.35174	8.71124e-08	2.03255e-06
esd	35.3516	2.38613	0.401306	3.45404	0.00055225	0.00524867
mrc1	38.4507	2.38593	0.351376	3.9443	8.00327e-05	0.000965559
dedd2	245.086	2.38405	0.234769	5.89538	3.73813e-09	1.17754e-07
fbxo7	63.6653	2.3822	0.331168	4.17371	2.99685e-05	0.000400873
LOC107394606	20.5979	2.38194	0.46924	2.94506	0.00322892	0.0242119
eogt	7.75684	2.38141	0.516228	2.67597	0.0074514	0.0497682
dnajc27	35.2063	2.38134	0.469123	2.94451	0.00323471	0.0242366
slc37a2	28.9062	2.37753	0.282329	4.87916	1.0654e-06	1.97824e-05
gbas	216.693	2.37659	0.2545	5.409	6.33768e-08	1.52073e-06
arhgef10l	53.6372	2.37585	0.275386	4.9961	5.85002e-07	1.14734e-05
tomm22	101.409	2.37379	0.2415	5.68856	1.28115e-08	3.56229e-07
slc29a4	339.959	2.37136	0.312442	4.38917	1.13784e-05	0.000167574
LOC107376261	26.2975	2.36901	0.418365	3.2723	0.00106677	0.0093353
LOC107384039	124.45	2.36817	0.221486	6.17721	6.52443e-10	2.36143e-08
immp2l	12.8603	2.36136	0.448409	3.03598	0.00239758	0.0188432
LOC107390215	16.4338	2.36035	0.501266	2.71383	0.00665104	0.0451057
LOC107395475	21.8867	2.35874	0.326883	4.15664	3.22958e-05	0.000427007
eri1	31.1554	2.35873	0.393902	3.4494	0.000561828	0.00531631
cdk10	24.0628	2.35861	0.275321	4.93465	8.0296e-07	1.53455e-05
taf13	28.644	2.35837	0.441778	3.07478	0.0021066	0.0168216
LOC107395560	7.93705	2.35761	0.486997	2.78772	0.00530804	0.0371907
LOC107387859	109.195	2.35649	0.318083	4.26457	2.00285e-05	0.000279249
tp53	41.2689	2.35615	0.289378	4.68642	2.78024e-06	4.6785e-05
spred1	240.914	2.35479	0.418354	3.23838	0.00120211	0.010361
LOC107377273	55.7042	2.3523	0.338152	3.9991	6.35831e-05	0.00078965
commd4	14.035	2.35194	0.343978	3.93031	8.48378e-05	0.00101534
wdr61	50.441	2.34973	0.298045	4.52862	5.93692e-06	9.3813e-05
[truncated: 916 more rows]

## Sheet: Supp. Table 3
Differentially expressed genes in Semi-annuals vs non-annuals. Ranked by log2 fold change (highest to lowest)
Gene ID	baseMean	log2FoldChange	lfcSE	stat	pvalue	padj
LOC107375252	1238.51	12.8188	1.61969	7.29692	2.94439e-13	3.61411e-11
LOC107386983	474.204	7.68494	0.75827	8.81604	1.18579e-18	2.84531e-16
LOC107390719	71.3654	7.36029	0.544835	11.6738	1.73493e-31	1.60572e-28
LOC107395651	48.6738	7.12826	0.893611	6.85785	6.99023e-12	6.75931e-10
LOC107373013	14.1709	7.12719	1.32776	4.61467	3.93721e-06	0.000127327
LOC107396862	193.261	6.71598	0.310754	18.3939	1.46991e-75	9.52306e-72
LOC107373968	111.231	6.70835	0.530889	10.7524	5.77115e-27	3.29906e-24
lrrc3b	38.5022	6.66721	0.398142	14.2342	5.62416e-46	1.21457e-42
LOC107393778	4.71751	6.565	0.989191	5.62581	1.84639e-08	1.00805e-06
LOC107384984	51.8345	6.42119	0.550935	9.84	7.57123e-23	2.7765e-20
LOC107386568	7.83255	6.36788	0.688959	7.79128	6.63345e-15	1.10195e-12
LOC107396575	3.93349	6.25042	0.734895	7.14445	9.03569e-13	1.03916e-10
acat1	62.5425	6.10604	0.337759	15.1174	1.24333e-51	4.02756e-48
LOC107395081	11.5304	6.05803	0.820798	6.16233	7.16811e-10	5.06616e-08
LOC107397148	11.6434	5.98702	0.675933	7.37798	1.60714e-13	2.06863e-11
mthfs	10.2303	5.97745	0.704169	7.06855	1.56561e-12	1.72893e-10
LOC107376316	2.74224	5.97582	0.923177	5.38988	7.05029e-08	3.36682e-06
yipf3	104.762	5.96724	0.395645	12.5548	3.74204e-36	6.06085e-33
csgr11h21orf91	28.1227	5.88882	0.454632	10.7533	5.71524e-27	3.29906e-24
LOC107391404	7.63433	5.88292	1.58846	3.074	0.00211209	0.0268305
polr2g	18.7772	5.86196	0.521316	9.32632	1.09615e-20	3.08765e-18
LOC107395745	15.7031	5.75307	0.612054	7.76576	8.11539e-15	1.31442e-12
snu13	42.2628	5.73609	0.410446	11.5389	8.40139e-31	7.09954e-28
chst11	10.115	5.70497	0.483755	9.72594	2.33737e-22	7.69985e-20
LOC107396221	10.4915	5.70332	0.605121	7.77252	7.69404e-15	1.2673e-12
LOC107373872	4.26119	5.70181	0.837771	5.61228	1.99673e-08	1.08403e-06
LOC107395138	74.3105	5.7006	0.281868	16.6766	1.94003e-62	7.54129e-59
LOC107373358	2.38825	5.69419	1.396	3.36261	0.000772087	0.0117237
med31	9.98847	5.68258	0.581722	8.04952	8.31224e-16	1.55343e-13
sf3b5	44.7279	5.67116	0.39709	11.7635	6.01982e-32	6.15796e-29
LOC107392624	3.21303	5.65041	1.10319	4.21542	2.49313e-05	0.000628489
itga8	10.2163	5.6427	0.791683	5.86434	4.50926e-09	2.76473e-07
LOC107394551	2.78062	5.6306	1.27081	3.64382	0.000268616	0.00482467
LOC107384474	11.9363	5.62694	0.657755	7.03445	2.00047e-12	2.14813e-10
LOC107384909	17.4992	5.59261	0.628802	7.30376	2.79843e-13	3.50637e-11
LOC107387559	14.5278	5.5743	0.597899	7.65061	2.00022e-14	3.06113e-12
LOC107387097	22.0702	5.54229	0.561193	8.094	5.77378e-16	1.12219e-13
LOC107386822	13.3756	5.52891	0.653241	6.93298	4.12055e-12	4.14958e-10
wls	35.9963	5.48	0.549535	8.15234	3.56943e-16	7.15212e-14
fibin	12.5906	5.46772	0.568215	7.86272	3.75895e-15	6.35296e-13
LOC107375861	7.83727	5.46733	1.00717	4.43551	9.18546e-06	0.000263316
LOC107391199	14.4069	5.44952	0.480042	9.26902	1.87861e-20	5.14262e-18
LOC107373158	44.2255	5.42988	0.496669	8.91917	4.69776e-19	1.17059e-16
LOC107382071	2.15242	5.41287	0.935499	4.71712	2.39204e-06	8.06766e-05
LOC107379113	2.40789	5.41181	1.13642	3.88219	0.000103519	0.00212684
tmem88b	2.38974	5.3374	0.94283	4.60041	4.21667e-06	0.00013524
LOC107372474	10.8253	5.32746	0.616591	7.01836	2.24487e-12	2.38423e-10
LOC107394158	21.9991	5.30395	0.425102	10.1245	4.30057e-24	1.89968e-21
LOC107372912	9.9805	5.30394	1.07962	3.98652	6.70499e-05	0.00147252
LOC107377578	42.5999	5.27573	0.335758	12.7346	3.80002e-37	7.38571e-34
LOC107394269	34.8651	5.26679	0.398244	10.714	8.74899e-27	4.85844e-24
LOC107395161	6.67533	5.25805	0.764805	5.56749	2.58437e-08	1.35026e-06
umad1	5.22385	5.23695	0.696396	6.08411	1.1714e-09	8.01666e-08
LOC107382878	3.33976	5.21242	0.775537	5.43162	5.58461e-08	2.74097e-06
LOC107372320	4.12245	5.18705	0.851815	4.91545	8.85794e-07	3.31083e-05
LOC107384589	1.71804	5.17908	1.12352	3.71962	0.000199525	0.00372223
LOC107387921	5.57754	5.16697	0.63028	6.6113	3.80951e-11	3.26175e-09
LOC107394898	447.959	5.165	0.182803	22.7841	6.59618e-115	6.41017e-111
LOC107376833	6.91083	5.1574	0.683535	6.08221	1.18534e-09	8.08358e-08
LOC107374006	10.6502	5.13803	0.629319	6.57542	4.85174e-11	4.02985e-09
LOC107378601	1.31835	5.11107	1.40426	2.92758	0.00341615	0.0394981
pold4	25.7728	5.1065	0.55511	7.39764	1.3863e-13	1.82055e-11
alg13	4.66575	5.09812	0.666566	6.14811	7.84128e-10	5.50192e-08
LOC107386986	2.31255	5.0926	0.86144	4.75088	2.02532e-06	7.02929e-05
arl5b	79.8262	5.0911	0.283975	14.4066	4.70627e-47	1.30673e-43
LOC107372903	1.32602	5.08815	1.12349	3.63878	0.000273928	0.00490828
LOC107372693	4.06494	5.05005	0.834835	4.85132	1.22642e-06	4.45547e-05
lyz	1.71423	5.04903	0.992843	4.07822	4.53824e-05	0.00106144
LOC107391365	2.10817	5.03318	1.37622	2.93061	0.00338294	0.0392646
LOC107384516	29.9693	5.02887	0.443745	9.07926	1.09319e-19	2.7957e-17
clrn1	5.66657	5.02276	0.696431	5.77625	7.63847e-09	4.49883e-07
LOC107396762	2.51678	5.01949	0.851666	4.71956	2.36355e-06	8.00311e-05
LOC107375583	2.52846	5.01811	1.30502	3.07895	0.00207728	0.026527
LOC107396761	12.5576	5.00007	0.641903	6.23158	4.61763e-10	3.32401e-08
LOC107384845	5.67177	4.98694	0.735721	5.41909	5.99017e-08	2.90228e-06
LOC107382866	1.80098	4.98299	0.958333	4.15616	3.23641e-05	0.000784324
hspa13	18.2659	4.98048	0.517507	7.69164	1.45256e-14	2.27678e-12
LOC107391201	6.62033	4.95532	0.592029	6.68096	2.37386e-11	2.12619e-09
xkr9	5.00611	4.949	1.21217	3.2578	0.00112281	0.0159758
stard3	24.8078	4.94893	0.433917	9.10067	8.97785e-20	2.32658e-17
LOC107394824	1.83933	4.94836	1.34517	2.93522	0.00333307	0.0388146
LOC107389138	29.8617	4.92559	0.403497	9.72893	2.26963e-22	7.60562e-20
trappc1	45.5006	4.92351	0.473224	8.29102	1.12278e-16	2.4247e-14
LOC107388886	3.38398	4.92276	0.759842	5.1626	2.43547e-07	1.02681e-05
LOC107387840	10.2893	4.92062	0.612355	6.40252	1.52832e-10	1.19776e-08
jkamp	30.7351	4.90431	0.339854	11.4882	1.51267e-30	1.22501e-27
LOC107392799	7.82087	4.90343	0.819276	4.76449	1.89335e-06	6.59483e-05
LOC107372445	1.3335	4.90211	1.16052	3.36237	0.000772777	0.011725
LOC107384955	25.8879	4.895	0.511961	7.60799	2.78384e-14	4.09899e-12
use1	19.7001	4.87107	0.584397	6.62404	3.49505e-11	3.03258e-09
LOC107382097	2.63674	4.85968	0.81521	4.73459	2.19498e-06	7.51087e-05
LOC107390297	4.35296	4.85744	0.701477	5.49903	3.81886e-08	1.93795e-06
gabrg1	63.3004	4.85304	0.527659	7.30213	2.83237e-13	3.50637e-11
LOC107392305	1.44878	4.84594	0.89007	4.32094	1.55369e-05	0.000411972
LOC107389195	1.53933	4.84077	1.05358	3.64544	0.00026693	0.0048082
LOC107392436	30.5606	4.81122	0.513072	7.42824	1.10051e-13	1.47513e-11
LOC107395287	42.0964	4.79073	0.55171	6.87087	6.38119e-12	6.26508e-10
pgls	11.9994	4.78118	0.535558	7.06026	1.66195e-12	1.8147e-10
tmem86a	74.7838	4.77298	0.310323	12.1583	5.18559e-34	6.2992e-31
LOC107382761	5.83818	4.76201	0.828167	4.54258	5.55706e-06	0.00017226
LOC107374669	18.1792	4.75891	0.571796	6.57386	4.9027e-11	4.05484e-09
LOC107382580	4.83803	4.74472	0.74059	5.0564	4.27237e-07	1.72995e-05
agpat4	10.7065	4.71304	0.551119	6.73727	1.61385e-11	1.50081e-09
LOC107391696	10.6526	4.69979	0.495034	7.47381	7.79055e-14	1.05886e-11
LOC107395563	7.10886	4.69913	0.793856	4.6597	3.16668e-06	0.000104318
psenen	60.3688	4.6904	0.457778	8.06155	7.53309e-16	1.42149e-13
lsm5	57.7485	4.67636	0.317695	11.572	5.71673e-31	5.05048e-28
LOC107373619	9.32254	4.67146	0.653933	5.61443	1.97215e-08	1.07369e-06
alkbh6	5.11859	4.65841	0.738583	4.95329	7.29704e-07	2.78635e-05
sdhaf3	87.2831	4.6525	0.321932	11.3456	7.80006e-30	5.41436e-27
lin52	5.67536	4.63632	0.665182	5.46666	4.58599e-08	2.29725e-06
LOC107379641	16.3314	4.62604	0.554905	6.53451	6.3816e-11	5.16803e-09
smim22	2.16042	4.61247	0.825593	4.37561	1.21094e-05	0.000332427
LOC107374290	4.25153	4.60351	0.909702	3.9612	7.45743e-05	0.00161766
LOC107391265	1.34667	4.59216	1.1459	3.13478	0.00171982	0.0228011
LOC107391353	6.43265	4.58472	0.777859	4.60845	4.05684e-06	0.000130761
LOC107375910	5.37841	4.57698	0.815323	4.38719	1.14825e-05	0.00031882
atp6v1f	121.213	4.574	0.365872	9.76842	1.53827e-22	5.43597e-20
LOC107395048	3.08898	4.56892	0.970375	3.67788	0.000235183	0.00428398
LOC107390203	2.53769	4.56749	0.869495	4.10295	4.07918e-05	0.000965688
LOC107390441	3.27147	4.55398	1.02683	3.46112	0.000537933	0.00864786
e2f8	3.7129	4.54661	0.770393	4.60364	4.15176e-06	0.000133599
LOC107397211	33.7483	4.54556	0.422613	8.38963	4.87685e-17	1.0895e-14
svbp	15.0173	4.54057	0.489714	7.22987	4.83467e-13	5.76483e-11
LOC107382359	14.72	4.53745	0.775631	4.56074	5.09733e-06	0.000159279
LOC107393688	2.19334	4.53027	1.02405	3.44738	0.000566052	0.00903266
LOC107396510	3.44425	4.52519	0.728533	4.83875	1.3066e-06	4.72028e-05
LOC107373577	82.1881	4.5239	0.501558	7.0259	2.12685e-12	2.27129e-10
LOC107395967	2.38203	4.52212	0.878163	4.01079	6.05168e-05	0.00135692
LOC107389546	190.907	4.51216	0.336863	10.4261	1.88544e-25	9.90419e-23
LOC107376755	2.09266	4.49383	0.800322	4.36553	1.26815e-05	0.000344723
LOC107390903	123.148	4.48206	0.348229	9.99933	1.53425e-23	6.21243e-21
LOC107373945	2.91447	4.48041	0.881766	3.94709	7.91068e-05	0.00170646
hspb7	11.4817	4.47283	0.658395	5.27469	1.32978e-07	5.9552e-06
gtf2e1	24.6489	4.46909	0.402919	8.60988	7.31394e-18	1.6724e-15
LOC107388208	2.4875	4.46563	1.05123	3.29673	0.000978178	0.0142092
LOC107386022	162.114	4.44268	0.308653	11.1539	6.85306e-29	4.43987e-26
slc25a53	1.44498	4.43792	1.1002	3.12481	0.0017792	0.0233652
mff	58.3417	4.42908	0.276132	12.4183	2.07975e-35	2.88728e-32
LOC107396183	601.828	4.42206	0.880585	3.88612	0.000101859	0.0020994
LOC107380031	2.48608	4.40577	0.784025	4.34395	1.39941e-05	0.000374641
LOC107379849	1.09053	4.40162	1.07198	3.17322	0.00150758	0.0203764
LOC107373142	2.44539	4.40131	0.842211	4.03855	5.3783e-05	0.00121691
LOC107374348	1.91552	4.39374	1.16553	2.91175	0.0035941	0.041188
LOC107395875	1.39928	4.39061	0.992041	3.41781	0.000631263	0.00994264
LOC107379780	27.8345	4.35985	0.335572	10.0123	1.34597e-23	5.68702e-21
pcnx4	16.414	4.34566	0.363964	9.1923	3.84531e-20	1.0238e-17
LOC107390048	6.98599	4.32276	0.614567	5.40667	6.42055e-08	3.09652e-06
atg10	18.8515	4.32248	0.488138	6.80644	1.00045e-11	9.43918e-10
LOC107381153	40.2244	4.31969	0.32614	10.1787	2.46823e-24	1.19931e-21
LOC107373300	4.67242	4.31563	1.11229	2.98091	0.00287394	0.0345969
pqlc3	13.3472	4.31218	0.585349	5.65847	1.52731e-08	8.50568e-07
smug1	3.48572	4.30723	0.725642	4.55767	5.17254e-06	0.000161111
ndufa13	158.602	4.30684	0.291061	11.3613	6.51485e-30	4.68973e-27
ramp2	12.5212	4.30459	0.568151	5.81639	6.01314e-09	3.62955e-07
slc31a1	48.2455	4.29465	0.231081	14.2575	4.02467e-46	9.77795e-43
proser3	12.3624	4.29364	0.497528	6.62002	3.59155e-11	3.10246e-09
LOC107382815	14.4798	4.28775	0.644852	5.09845	3.42448e-07	1.41313e-05
LOC107374001	37.4193	4.28647	0.337082	9.74977	1.84886e-22	6.41688e-20
myadml2	2.61309	4.28428	1.00993	3.25197	0.00114608	0.0162593
pde6h	11.205	4.27891	0.79564	4.1211	3.77063e-05	0.000902537
LOC107397060	2.35554	4.26128	0.800219	4.07548	4.59198e-05	0.00106886
mettl24	6.43395	4.25369	0.700593	4.6442	3.41403e-06	0.000111709
LOC107378859	7.75608	4.25122	0.590145	5.50918	3.605e-08	1.84386e-06
LOC107374012	20.7161	4.24941	0.502611	6.46505	1.01263e-10	8.03326e-09
LOC107395766	52.8432	4.23135	0.400346	8.07137	6.95124e-16	1.32455e-13
LOC107375272	1.69486	4.2231	0.942068	3.4213	0.000623229	0.00983204
LOC107396867	21.6358	4.21578	0.398193	8.07595	6.69509e-16	1.28837e-13
LOC107385662	33.8591	4.20693	0.580839	5.52119	3.36703e-08	1.73126e-06
LOC107384483	7.3674	4.20464	0.6937	4.61964	3.84403e-06	0.000124521
LOC107396373	1.75308	4.20192	1.12011	2.85857	0.00425552	0.0474268
ppif	28.3583	4.18507	0.344784	9.23785	2.51498e-20	6.78906e-18
plxdc2	35.1635	4.18377	0.47529	6.69858	2.10459e-11	1.91396e-09
uchl3	54.885	4.17745	0.249917	12.714	4.94173e-37	8.73158e-34
LOC107372535	2.61568	4.17476	0.829701	3.82639	0.000130037	0.00260021
LOC107387658	10.642	4.17418	0.601026	5.28127	1.28293e-07	5.7854e-06
LOC107390366	433.958	4.1553	0.45935	6.86904	6.46339e-12	6.31268e-10
LOC107373783	6.09412	4.15374	0.644321	4.89467	9.84728e-07	3.62484e-05
LOC107394272	460.416	4.15357	0.311136	10.1357	3.83718e-24	1.7344e-21
LOC107373915	3.21358	4.14887	0.937087	3.36028	0.000778631	0.011777
LOC107372638	22.7445	4.14269	0.493325	6.37043	1.88503e-10	1.4655e-08
higd2a	47.9207	4.12966	0.38053	8.22448	1.96042e-16	4.11664e-14
cthrc1	5.78657	4.12257	0.74513	4.19064	2.78167e-05	0.000691361
LOC107378203	41.1509	4.12099	0.325177	9.59781	8.16647e-22	2.56006e-19
LOC107389677	10.929	4.11121	0.535848	5.80614	6.39281e-09	3.8349e-07
LOC107389809	14.66	4.09774	0.432391	7.1642	7.82442e-13	9.10631e-11
LOC107396691	7.07183	4.09532	0.766013	4.04083	5.32632e-05	0.00121125
LOC107385872	5.9275	4.07612	0.642024	4.79128	1.65723e-06	5.87774e-05
pigh	48.3561	4.07111	0.403025	7.62013	2.53411e-14	3.75976e-12
LOC107395284	26.0714	4.032	0.56346	5.38103	7.40599e-08	3.50226e-06
LOC107394544	67.6167	4.02999	0.389978	7.76963	7.87144e-15	1.28562e-12
LOC107394857	4.87474	4.02986	0.765045	3.96037	7.48328e-05	0.00162146
yae1d1	5.6284	4.02603	0.625511	4.83769	1.31356e-06	4.72784e-05
LOC107397214	1.21716	4.02382	0.953951	3.16978	0.00152553	0.0205476
gsg2	10.9463	4.01075	0.75802	3.97186	7.13142e-05	0.0015504
LOC107396068	18.0506	4.00947	0.666665	4.51422	6.355e-06	0.000192692
LOC107387930	3.32243	4.00337	0.708641	4.23821	2.25311e-05	0.000576963
LOC107382255	3.79616	4.00187	0.869364	3.45295	0.000554492	0.00889836
cd200	3.7328	3.99895	0.818872	3.6623	0.000249962	0.00453196
LOC107372934	62.3921	3.99773	0.46059	6.50846	7.59239e-11	6.09776e-09
LOC107383058	17.6573	3.98651	0.490485	6.08888	1.13702e-09	7.80886e-08
LOC107373279	83.0158	3.98209	0.308074	9.6798	3.67437e-22	1.17074e-19
LOC107396144	49.0199	3.97736	0.304761	9.76949	1.52215e-22	5.43597e-20
gpr180	21.0277	3.96202	0.492058	6.01965	1.74799e-09	1.15166e-07
paip2	50.9567	3.95309	0.413553	7.14079	9.27964e-13	1.06094e-10
dhx33	5.23863	3.94585	0.695748	4.23408	2.29491e-05	0.000586123
LOC107396846	30.903	3.93705	0.382001	7.68859	1.48764e-14	2.31311e-12
hsd11b2	17.7448	3.93225	0.476884	6.14876	7.80886e-10	5.49902e-08
LOC107396785	459.025	3.91212	0.121165	24.0343	1.2184e-127	2.36808e-123
sypl1	2.82984	3.90812	0.923899	3.14766	0.00164583	0.0218948
LOC107377420	884.571	3.89555	0.234537	12.3458	5.13203e-35	6.64974e-32
LOC107373310	4.1001	3.89016	0.726961	3.97567	7.01809e-05	0.00153283
LOC107382263	17.6427	3.88949	0.329125	8.77931	1.64483e-18	3.89865e-16
mgp	4.92089	3.88227	0.797608	3.61365	0.000301922	0.00534927
LOC107383813	17.4334	3.88161	0.646821	4.45503	8.38813e-06	0.000244425
LOC107373935	9.5307	3.87828	0.65873	4.36944	1.24566e-05	0.000340516
LOC107394166	25.6929	3.87267	0.358495	8.01314	1.11816e-15	2.01227e-13
LOC107385942	11.4758	3.87159	0.644137	4.45804	8.27131e-06	0.000241383
LOC107387629	11.4297	3.87149	0.686777	4.18111	2.90093e-05	0.000713701
LOC107379530	1.91511	3.86869	0.883447	3.24715	0.00116565	0.0165008
LOC107380863	23.8038	3.8593	0.569349	5.02204	5.11252e-07	2.0279e-05
crygn	2.926	3.85384	0.774356	3.68543	0.000228313	0.00418236
LOC107391347	47.5929	3.85085	0.805938	3.53731	0.000404232	0.00684378
LOC107376775	4.15019	3.84913	0.796844	3.57553	0.000349525	0.00601716
LOC107373896	290.209	3.84723	0.401342	7.09429	1.30021e-12	1.46075e-10
narf	17.6729	3.84541	0.372972	7.62901	2.36561e-14	3.53677e-12
LOC107380973	14.0175	3.84291	0.376589	7.54912	4.38202e-14	6.21672e-12
neurl1b	12.3019	3.84212	0.728284	3.90249	9.52099e-05	0.00198765
isl2	3.14636	3.83846	0.749212	3.78859	0.000151504	0.00295942
LOC107381274	7.23978	3.83481	0.730556	3.88035	0.000104307	0.00213851
LOC107391600	16.4342	3.83106	0.700629	4.04074	5.32834e-05	0.00121125
LOC107379233	3.55076	3.82171	0.749976	3.7624	0.00016829	0.00323529
LOC107375779	2.07233	3.81145	0.900766	3.12117	0.00180132	0.0236078
ppil3	6.26754	3.81004	0.592458	4.74302	2.10557e-06	7.25602e-05
LOC107373366	3.5201	3.80941	0.796859	3.5256	0.000422524	0.00708557
LOC107374421	10.4366	3.80897	0.541519	5.18721	2.13469e-07	9.10216e-06
acot11	11.1454	3.79995	0.514124	5.44607	5.14961e-08	2.53827e-06
LOC107382835	87.1001	3.79981	0.380594	7.3564	1.88935e-13	2.41588e-11
mrps34	70.5472	3.79926	0.341132	8.20577	2.29112e-16	4.73727e-14
LOC107386211	9.72166	3.79252	0.422595	6.60802	3.89503e-11	3.32034e-09
ring1	37.7262	3.79162	0.592626	4.71059	2.46996e-06	8.29122e-05
katnb1	14.8509	3.78182	0.470395	5.9138	3.3431e-09	2.06932e-07
grem1	3.78763	3.77634	0.706364	3.93046	8.47829e-05	0.00180486
LOC107392984	2.48189	3.77496	0.80388	3.45195	0.000556543	0.00891753
sun2	3.51145	3.75901	0.718337	3.84084	0.000122616	0.00246704
pcbd1	22.8809	3.75722	0.645808	4.26941	1.95993e-05	0.000511318
mrpl4	25.5461	3.74572	0.483491	5.67894	1.35531e-08	7.6353e-07
LOC107388218	1.71919	3.74323	0.963156	2.84817	0.0043971	0.0486963
LOC107389157	18.4863	3.7426	0.489266	5.60553	2.07619e-08	1.12043e-06
wdr77	22.7929	3.74048	0.618914	4.42789	9.51575e-06	0.000271185
LOC107377543	44.2841	3.73172	0.382135	7.14857	8.76856e-13	1.01444e-10
LOC107391821	6.85282	3.72974	0.873065	3.12662	0.00176831	0.0233007
LOC107377344	3.4485	3.7248	0.74783	3.64361	0.000268837	0.00482467
gch1	2.07358	3.72415	0.847188	3.21552	0.00130207	0.0180765
cped1	2.83099	3.71895	0.765408	3.55229	0.00038189	0.00650519
cdk1	5.02248	3.71612	0.839912	3.23382	0.00122147	0.0171288
LOC107394174	17.9386	3.70924	0.396144	6.83901	7.97403e-12	7.63464e-10
lrrc57	89.8967	3.7008	0.235522	11.4673	1.92621e-30	1.43991e-27
ufsp1	6.71712	3.699	0.692477	3.89761	9.71463e-05	0.0020194
LOC107397381	10.0041	3.69596	0.497527	5.41872	6.00286e-08	2.90228e-06
LOC107390070	3.83092	3.69583	0.710474	3.79441	0.000147994	0.00291135
LOC107375438	9.13564	3.69225	0.561272	4.79669	1.61306e-06	5.73152e-05
LOC107382703	4.85391	3.69206	0.578406	4.65428	3.25118e-06	0.00010674
LOC107389966	30.7775	3.66479	0.368093	7.23944	4.50542e-13	5.41029e-11
acadvl	257.305	3.66456	0.221273	12.042	2.13835e-33	2.44477e-30
rbp4	425.997	3.66394	0.270053	9.8645	5.93283e-23	2.26099e-20
LOC107373454	4.57648	3.66286	0.755405	3.52508	0.000423361	0.00708831
atp6ap1	323.442	3.65786	0.348027	7.63695	2.22436e-14	3.35137e-12
LOC107394977	4.58369	3.65238	0.923964	2.87066	0.00409621	0.045887
LOC107383764	217.205	3.65167	0.374825	7.07441	1.50087e-12	1.67649e-10
kif23	33.6124	3.65131	0.49382	5.36897	7.9187e-08	3.71758e-06
LOC107376795	5.0433	3.62464	0.647317	4.05464	5.02117e-05	0.0011522
zmat5	17.403	3.6196	0.549971	4.76316	1.90589e-06	6.62662e-05
taz	18.9695	3.61795	0.42683	6.13348	8.59789e-10	5.98955e-08
LOC107385053	43.5989	3.61695	0.821416	3.18589	0.00144307	0.0195997
LOC107378381	326.072	3.6151	0.50235	5.20573	1.93236e-07	8.32756e-06
ak8	3.81598	3.61362	0.763125	3.42489	0.000615055	0.00971459
adcy3	44.7586	3.6113	0.489415	5.33556	9.52506e-08	4.38835e-06
borcs5	17.6516	3.60327	0.375373	6.93514	4.05821e-12	4.10809e-10
fam83d	77.85	3.59808	0.465314	5.5835	2.35721e-08	1.24836e-06
LOC107380310	6.15639	3.5978	0.503241	5.16213	2.44154e-07	1.02714e-05
LOC107375815	61.8	3.59658	0.255433	10.1654	2.83003e-24	1.34157e-21
LOC107384633	64.4644	3.59212	0.344834	7.517	5.60465e-14	7.83683e-12
LOC107375932	92.6769	3.5846	0.225152	11.4793	1.67567e-30	1.30274e-27
cops8	47.5847	3.58159	0.340665	7.57811	3.50613e-14	5.08546e-12
LOC107396201	192.768	3.58121	0.260242	9.91849	3.45937e-23	1.37217e-20
slc13a4	114.112	3.57922	0.324947	7.93736	2.06538e-15	3.58416e-13
LOC107392090	17.3201	3.57549	0.42368	6.07886	1.21042e-09	8.19714e-08
LOC107390478	25.8629	3.57278	0.489888	5.25177	1.50644e-07	6.65434e-06
LOC107374011	19.3897	3.56977	0.390262	6.58475	4.55658e-11	3.83384e-09
slc35b4	15.7384	3.56953	0.377238	6.81143	9.66335e-12	9.20671e-10
mad2l1	5.06972	3.56645	0.852238	3.01143	0.0026002	0.0319165
cnn3	22.893	3.56281	0.382419	6.70158	2.06182e-11	1.89026e-09
LOC107373944	21.7291	3.56233	0.39435	6.4976	8.16122e-11	6.50108e-09
LOC107373846	43.1097	3.55921	0.541864	4.72296	2.32432e-06	7.89782e-05
kif22	26.8877	3.55695	0.350441	7.29636	2.95659e-13	3.61411e-11
LOC107395765	4.1495	3.5558	0.641083	3.98669	6.70026e-05	0.00147252
LOC107385168	36.3924	3.55371	0.430979	5.92538	3.11568e-09	1.94091e-07
LOC107388265	12.9003	3.55191	0.521967	4.88901	1.01343e-06	3.72343e-05
LOC107396447	3.90419	3.54924	0.60461	4.21634	2.48297e-05	0.000627554
LOC107387862	14.5916	3.54279	0.46603	5.45629	4.8618e-08	2.41672e-06
LOC107378257	2.49302	3.54063	0.793781	3.20067	0.00137107	0.0188061
tmem243	22.2715	3.53272	0.361858	6.99923	2.5738e-12	2.69036e-10
LOC107378213	7.3224	3.53256	0.750354	3.37515	0.000737743	0.0112815
LOC107373042	10.0135	3.52584	0.692213	3.64894	0.000263324	0.00475205
musk	5.74592	3.52474	0.60621	4.1648	3.11632e-05	0.00075711
LOC107374242	20.1983	3.52134	0.644946	3.90939	9.25304e-05	0.00194634
LOC107379230	56.5883	3.51999	0.691456	3.64447	0.00026794	0.00482192
rwdd2b	6.44666	3.50985	0.609677	4.11669	3.84354e-05	0.000917727
LOC107392117	33.3912	3.50805	0.384045	6.53062	6.54972e-11	5.28217e-09
prdx2	347.384	3.5052	0.211493	11.8453	2.27544e-32	2.45697e-29
klhl21	19.3393	3.50182	0.496422	5.03971	4.66243e-07	1.87229e-05
LOC107373868	18.6759	3.50154	0.578147	4.32682	1.5128e-05	0.000403332
LOC107380946	4.54393	3.49871	0.703976	3.54943	0.000386068	0.00656484
hfm1	9.70622	3.49227	0.549403	4.53633	5.72428e-06	0.000176319
LOC107391886	4596.79	3.4913	0.260736	9.55487	1.23743e-21	3.70011e-19
LOC107384523	2.51643	3.47808	0.700995	3.53509	0.000407634	0.00688937
LOC107394066	130.927	3.47604	0.41703	5.93732	2.89712e-09	1.8164e-07
prx	31.7388	3.47041	0.371902	6.64264	3.08107e-11	2.70839e-09
emc6	52.4298	3.46746	0.319296	7.7278	1.09423e-14	1.74323e-12
LOC107393393	13.5326	3.46459	0.631051	3.90554	9.40169e-05	0.00196697
LOC107380222	51.5609	3.46345	0.325894	7.55903	4.06071e-14	5.84622e-12
LOC107393847	61.292	3.44886	0.490093	4.99672	5.83139e-07	2.28968e-05
olfml2a	34.5354	3.4433	0.304216	8.03147	9.63132e-16	1.76599e-13
LOC107390417	747.594	3.43699	0.294381	8.27836	1.24883e-16	2.66728e-14
sdr39u1	21.3134	3.43691	0.46894	5.19663	2.02934e-07	8.72617e-06
tmem256	13.508	3.42571	0.54868	4.42099	9.82512e-06	0.000278775
LOC107380219	4.98787	3.4194	0.664904	3.63872	0.000274001	0.00490828
LOC107380700	4.83612	3.41142	0.604029	3.99223	6.54538e-05	0.00144236
LOC107385101	4.22545	3.40289	0.775431	3.09878	0.0019432	0.0250951
LOC107396619	9.39504	3.40247	0.634044	3.78913	0.000151176	0.00295599
pemt	3.65084	3.39507	0.703032	3.40678	0.000657349	0.010262
LOC107390222	38.9749	3.39272	0.44064	5.43011	5.63192e-08	2.7503e-06
LOC107393209	2.70951	3.38038	0.795612	2.99189	0.0027726	0.0337012
LOC107386721	21.3361	3.37367	0.36076	6.57964	4.71585e-11	3.93379e-09
syt5	5.54631	3.37337	0.596944	3.97586	7.01262e-05	0.00153283
smpx	8.06557	3.37225	0.548721	4.32324	1.53751e-05	0.000408238
LOC107389312	87.1272	3.37017	0.266377	8.89778	5.69767e-19	1.40177e-16
LOC107388883	74.8259	3.3671	0.456405	5.1864	2.14397e-07	9.1182e-06
LOC107394527	52.2534	3.36247	0.447774	5.27603	1.32011e-07	5.92555e-06
rpp25l	28.2513	3.36087	0.456977	5.16628	2.38795e-07	1.00896e-05
LOC107372985	31.1177	3.35951	0.409453	5.7626	8.28268e-09	4.81982e-07
emc4	224.177	3.35622	0.391703	6.01533	1.7952e-09	1.17877e-07
ptar1	16.3644	3.35496	0.431023	5.46366	4.66416e-08	2.32443e-06
csde1	1622.15	3.34675	0.13952	16.8201	1.73894e-63	8.44953e-60
ildr2	10.9082	3.34209	0.463534	5.05269	4.3563e-07	1.76027e-05
hpse	22.819	3.34069	0.429746	5.44667	5.13217e-08	2.53814e-06
LOC107387198	29.7289	3.33306	0.426835	5.46595	4.6043e-08	2.30049e-06
LOC107379566	9.9491	3.32857	0.606472	3.83953	0.000123269	0.00247762
LOC107390790	7.95856	3.32272	0.745125	3.11722	0.00182564	0.0238462
ankrd49	30.2201	3.31929	0.238344	9.73083	2.22771e-22	7.5961e-20
rho	18.154	3.31719	0.685827	3.37868	0.000728335	0.0111816
LOC107373992	12.9505	3.31536	0.459341	5.04061	4.64041e-07	1.86731e-05
LOC107383700	17.9555	3.31372	0.469479	4.92827	8.2959e-07	3.12241e-05
LOC107377840	40.267	3.30961	0.368604	6.26583	3.70844e-10	2.69952e-08
LOC107387362	114.509	3.30876	0.438236	5.26831	1.37683e-07	6.12416e-06
rps29	1442.69	3.30371	0.24497	9.40406	5.24954e-21	1.52284e-18
slc7a3	84.5548	3.30365	0.417864	5.51292	3.52935e-08	1.80993e-06
LOC107387611	100.401	3.29832	0.282853	8.12549	4.45557e-16	8.83657e-14
LOC107382736	6.40114	3.29806	0.627311	3.66336	0.000248931	0.00451748
LOC107384420	3.74095	3.2963	0.657719	3.49131	0.000480663	0.00789701
LOC107375626	6.81751	3.29206	0.616041	3.72062	0.000198734	0.00371727
pcsk7	25.4836	3.28981	0.349992	6.54246	6.05153e-11	4.94191e-09
LOC107384155	53.264	3.28231	0.366952	6.21963	4.98328e-10	3.57399e-08
slc9a3r1	13.9232	3.28181	0.4492	5.07973	3.77978e-07	1.54666e-05
slc13a3	8.54478	3.2745	0.543407	4.18563	2.84371e-05	0.000702291
LOC107373781	11.4868	3.2702	0.501975	4.52254	6.11005e-06	0.000186136
LOC107381127	3.1635	3.26878	0.680198	3.33547	0.000851551	0.012702
mesdc2	117.869	3.26254	0.226072	10.0081	1.40435e-23	5.80745e-21
LOC107394899	812.305	3.25483	0.221872	10.1628	2.9069e-24	1.3452e-21
LOC107391017	5.57311	3.2519	0.6368	3.53628	0.000405806	0.00686445
p3h4	7.78036	3.24947	0.609804	3.68884	0.000225275	0.00413842
st6galnac6	261.874	3.24581	0.298385	7.52653	5.21069e-14	7.33877e-12
LOC107378789	2.31878	3.2449	0.726837	3.08859	0.00201107	0.0257831
ndufc1	394.335	3.24167	0.209617	10.6941	1.08484e-26	5.85694e-24
LOC107394608	36.6067	3.23988	0.378747	5.91392	3.34062e-09	2.06932e-07
LOC107394572	50.0428	3.23832	0.230318	9.71835	2.51824e-22	8.15741e-20
LOC107376989	9.03552	3.23765	0.348483	6.42113	1.35265e-10	1.0687e-08
styx	28.4545	3.23527	0.382677	5.84115	5.18412e-09	3.1487e-07
zc2hc1a	197.368	3.2314	0.257512	8.66522	4.50626e-18	1.04266e-15
csgr17h1orf112	5.11599	3.21761	0.59054	3.75523	0.000173182	0.00329997
LOC107393766	33.3048	3.21665	0.505671	4.38359	1.16739e-05	0.000322629
LOC107394925	227.409	3.21665	0.331131	6.69416	2.16917e-11	1.96093e-09
LOC107381236	86.5164	3.21125	0.498521	4.43562	9.18086e-06	0.000263316
LOC107372676	12.0506	3.21056	0.641656	3.44509	0.000570868	0.00909458
LOC107390293	2121.8	3.20237	0.706993	3.11512	0.00183871	0.0239815
cfap70	7.53199	3.20063	0.575003	3.82716	0.00012963	0.00259474
LOC107385062	3.17156	3.20046	0.674697	3.2614	0.00110863	0.0158087
twsg1	24.0803	3.19772	0.396881	5.53749	3.06834e-08	1.5903e-06
med23	27.0921	3.19738	0.349256	6.2916	3.14208e-10	2.32204e-08
LOC107393894	270.428	3.19705	0.300853	7.30273	2.81977e-13	3.50637e-11
LOC107391084	7.63922	3.19411	0.552288	3.97276	7.10432e-05	0.00154798
LOC107380091	58.9452	3.19228	0.585436	3.74469	0.000180616	0.00342817
slc46a3	5.35846	3.19129	0.612824	3.57572	0.000349267	0.00601716
LOC107388259	12.078	3.18229	0.638725	3.41663	0.000634002	0.00995353
LOC107378374	2061.76	3.18107	0.473885	4.60252	4.17403e-06	0.000134093
crip1	17.384	3.18075	0.552722	3.94547	7.96422e-05	0.0017142
tpd52	35.8221	3.18041	0.309409	7.04701	1.82803e-12	1.97387e-10
LOC107389279	9.81697	3.17987	0.565103	3.85748	0.000114562	0.00232181
sult6b1	94.0825	3.17878	0.294043	7.40975	1.26534e-13	1.68446e-11
LOC107382232	35.7426	3.1675	0.362325	5.98221	2.20127e-09	1.40737e-07
LOC107381613	624.022	3.15382	0.310816	6.92956	4.22149e-12	4.22932e-10
slc16a7	82.288	3.15105	0.299527	7.18148	6.89618e-13	8.12328e-11
fancl	7.65154	3.14874	0.68243	3.14866	0.0016402	0.0218349
has3	6.05647	3.14677	0.512753	4.18675	2.82971e-05	0.000700615
mzt1	6.13842	3.14473	0.716831	2.99196	0.00277193	0.0337012
nudt5	34.9049	3.1422	0.308288	6.94868	3.68711e-12	3.75197e-10
scap	38.0016	3.14123	0.238064	8.99434	2.37655e-19	5.99877e-17
LOC107384765	738.502	3.13961	0.26017	8.22391	1.96979e-16	4.11664e-14
prune	7.61085	3.13729	0.731332	2.92247	0.0034727	0.0399855
psma1	125.124	3.13618	0.400151	5.33844	9.37489e-08	4.33834e-06
mapre1	24.3134	3.13061	0.421099	5.05964	4.20054e-07	1.70442e-05
LOC107372319	17.8235	3.1295	0.48199	4.41815	9.95513e-06	0.000282034
LOC107384763	8.54968	3.12784	0.684319	3.10943	0.00187448	0.0243045
LOC107378012	15.5569	3.12745	0.545602	3.89926	9.64856e-05	0.00200996
bloc1s1	36.8663	3.12678	0.319486	6.65686	2.7973e-11	2.48257e-09
lamtor4	86.8282	3.12524	0.283006	7.50951	5.93491e-14	8.23935e-12
LOC107387242	3.33471	3.12368	0.716277	2.96488	0.003028	0.0359952
LOC107383781	11.5256	3.11469	0.469729	4.50192	6.7342e-06	0.000202924
nudt18	7.39463	3.11446	0.624936	3.38349	0.00071572	0.0110315
LOC107397368	15.7212	3.11261	0.368184	5.73791	9.58532e-09	5.51184e-07
ndufa12	237.37	3.11041	0.230272	9.16486	4.96128e-20	1.30307e-17
LOC107379225	24.7963	3.10978	0.429545	4.91167	9.03061e-07	3.36243e-05
LOC107391675	5.705	3.08898	0.631264	3.30921	0.000935612	0.0136967
ribc1	5.90469	3.08723	0.454108	4.59632	4.30012e-06	0.000137689
LOC107385723	25.5329	3.08645	0.487099	4.28341	1.84047e-05	0.000482744
gcat	7.13382	3.08097	0.612368	3.39823	0.000678244	0.0105459
LOC107386181	21.1079	3.08016	0.473271	4.39527	1.10633e-05	0.00030806
csgr10h12orf10	25.5477	3.07328	0.403755	5.13501	2.82133e-07	1.17926e-05
LOC107376130	13.023	3.06762	0.619725	3.33634	0.00084888	0.0126719
LOC107377927	18.2766	3.05629	0.434124	4.73663	2.17301e-06	7.4488e-05
LOC107395712	8.71209	3.05621	0.506401	4.06044	4.89794e-05	0.00113003
prss23	5.19631	3.056	0.546666	3.76097	0.000169253	0.00324751
asmtl	10.6549	3.05386	0.532197	3.8592	0.000113757	0.00230791
tango2	13.2021	3.05151	0.342534	5.98922	2.10849e-09	1.35697e-07
LOC107379295	3.9438	3.05122	0.700016	2.93024	0.00338696	0.0392775
LOC107389239	19.8931	3.04906	0.574699	3.56546	0.000363223	0.00621991
LOC107397210	46.612	3.04507	0.278182	7.35154	1.95933e-13	2.48899e-11
aifm3	27.8601	3.04445	0.355186	5.75599	8.61361e-09	4.99744e-07
LOC107386121	10.8879	3.0441	0.46221	4.42245	9.75874e-06	0.000277296
mad2l2	15.9679	3.04342	0.555856	3.67617	0.00023676	0.00430868
LOC107372330	2.43136	3.04183	0.668048	3.05642	0.00223998	0.0281606
LOC107376853	8.79713	3.03113	0.542958	3.74085	0.000183395	0.00347076
LOC107379738	7.01816	3.03104	0.529945	3.83256	0.000126819	0.00254371
LOC107383461	20.6212	3.02988	0.481677	4.21418	2.50682e-05	0.000631121
ddias	9.1772	3.02503	0.531751	3.80823	0.000139967	0.00277592
LOC107385733	31.511	3.01685	0.536294	3.76072	0.000169427	0.00324751
abhd11	2.83519	3.01541	0.69326	2.90715	0.00364733	0.0417243
prmt6	26.2963	3.01502	0.524237	3.84372	0.000121181	0.00244576
LOC107381038	28.2645	3.01419	0.478815	4.20662	2.59218e-05	0.000650925
ndufs5	221.736	3.01235	0.36127	5.57023	2.5441e-08	1.33281e-06
LOC107373693	17.9015	3.00962	0.496205	4.04998	5.12228e-05	0.00117402
LOC107396941	4.1894	3.0083	0.655009	3.06606	0.00216897	0.0274276
iqcb1	6.30693	3.00711	0.621597	3.22895	0.00124245	0.0173728
LOC107396397	40.2437	3.00484	0.253521	7.90801	2.6154e-15	4.45903e-13
LOC107372568	6.72665	3.0012	0.603442	3.31631	0.000912144	0.01338
chpf2	30.1064	3.0002	0.436211	4.58539	4.53132e-06	0.000143492
LOC107384046	14.1679	2.99917	0.492	4.06336	4.83711e-05	0.00111879
mgmt	5.68348	2.99736	0.494453	4.03953	5.35575e-05	0.00121322
vps25	23.515	2.99596	0.47485	4.20336	2.62986e-05	0.000659535
sri	33.6081	2.99586	0.520589	3.83385	0.000126152	0.00253294
LOC107374597	10.2087	2.99534	0.594984	3.3536	0.000797664	0.0120274
arl6ip6	5.53033	2.99197	0.679728	2.93055	0.00338368	0.0392646
LOC107373027	26.595	2.99076	0.454646	4.37869	1.19392e-05	0.000328684
LOC107378449	8.18747	2.98853	0.504218	3.9438	8.02017e-05	0.00172243
LOC107391870	31.8847	2.98673	0.404748	4.90857	9.17429e-07	3.40289e-05
LOC107395400	10.618	2.97517	0.677677	2.91462	0.00356122	0.0408595
kcnj13	5.53023	2.97486	0.488353	4.04392	5.25647e-05	0.00120194
fstl3	10.1053	2.97312	0.648769	3.04133	0.00235538	0.0294589
cipc	23.7533	2.97224	0.328356	6.00639	1.89695e-09	1.23308e-07
mlana	8.86782	2.96696	0.62855	3.12936	0.00175189	0.0231474
LOC107379305	16.5744	2.96685	0.561039	3.50573	0.000455351	0.00757075
npc1l1	3.61654	2.96461	0.666057	2.94961	0.00318172	0.0374334
nus1	11.3339	2.96367	0.637721	3.07921	0.00207553	0.026522
LOC107389020	153.846	2.96263	0.250375	7.83877	4.5498e-15	7.62327e-13
LOC107382362	108.881	2.96041	0.338863	5.78527	7.23962e-09	4.30304e-07
rab5c	17.4084	2.95772	0.395443	4.9507	7.39464e-07	2.81808e-05
tmem138	6.48465	2.94939	0.529319	3.68283	0.000230655	0.00421731
hadh	34.2666	2.94347	0.456632	4.25611	2.08014e-05	0.000540504
LOC107393730	11.9088	2.94004	0.577156	3.36138	0.000775541	0.0117486
LOC107392791	5.84506	2.93236	0.53031	3.64384	0.000268603	0.00482467
LOC107385060	9.41471	2.93073	0.515904	3.74243	0.00018225	0.00345245
cutc	5.07863	2.92899	0.669919	2.87944	0.0039838	0.0447826
got2	411.204	2.9289	0.164983	11.6915	1.40836e-31	1.36865e-28
LOC107395683	4.80486	2.92857	0.620659	3.10729	0.00188813	0.0244489
atp5j2	451.853	2.92623	0.275209	6.99918	2.57464e-12	2.69036e-10
comt	34.1285	2.92444	0.287016	6.70501	2.01389e-11	1.85507e-09
LOC107397366	13.2463	2.92438	0.552313	3.48422	0.000493571	0.00807495
scrn2	85.5814	2.91607	0.547152	3.50189	0.000461963	0.00764796
LOC107377342	8.38186	2.91286	0.478044	4.00142	6.29632e-05	0.00139698
mrps10	38.2421	2.90211	0.341001	5.57801	2.43281e-08	1.28141e-06
LOC107379712	168.67	2.89714	0.45528	4.16698	3.08663e-05	0.000752719
LOC107396703	892.918	2.89671	0.332133	5.71068	1.12523e-08	6.4135e-07
LOC107376526	15.0642	2.89617	0.593719	3.19372	0.00140451	0.0191834
LOC107375696	5.17651	2.89517	0.659558	2.87339	0.00406091	0.0455703
dusp23	5.58383	2.88762	0.636088	2.96755	0.00300184	0.0357499
tfg	48.6765	2.88699	0.398124	4.7397	2.1403e-06	7.36263e-05
LOC107379394	111.76	2.88576	0.203125	9.28373	1.6364e-20	4.54357e-18
otub2	7.71131	2.88521	0.592462	3.18199	0.00146268	0.0198109
fam188a	26.7968	2.88414	0.503144	3.74474	0.000180584	0.00342817
LOC107391814	115.01	2.88128	0.282723	6.65413	2.84977e-11	2.51764e-09
LOC107393108	115.429	2.8732	0.36966	5.06735	4.03385e-07	1.64021e-05
spcs3	132.6	2.87101	0.244912	7.63949	2.18085e-14	3.31148e-12
LOC107381444	4.75743	2.8705	0.541968	3.45131	0.000557871	0.0089241
maneal	20.3578	2.86964	0.426677	4.38186	1.17673e-05	0.000324409
qsox2	32.801	2.869	0.334637	5.58514	2.33519e-08	1.24007e-06
mcm8	4.76754	2.86864	0.588548	3.175	0.00149836	0.0202659
LOC107388796	20.0734	2.86192	0.500573	3.71958	0.000199555	0.00372223
wipi1	42.3228	2.86112	0.386425	4.81626	1.46275e-06	5.22611e-05
LOC107396901	6.66523	2.86105	0.504127	3.69164	0.000222816	0.00409711
cfap97	4.90665	2.85939	0.552299	3.36665	0.00076088	0.0115625
mien1	427.565	2.85754	0.278148	6.67826	2.41801e-11	2.1558e-09
LOC107391350	58.6114	2.85036	0.372093	4.97284	6.5978e-07	2.5393e-05
LOC107387265	45.7157	2.84599	0.352262	5.24038	1.60246e-07	7.03058e-06
LOC107383585	22.1487	2.84557	0.369829	4.99034	6.02746e-07	2.35714e-05
LOC107389514	22.905	2.84285	0.353456	5.21381	1.85006e-07	8.0084e-06
txn2	22.9377	2.84278	0.401559	4.58906	4.45237e-06	0.000141863
ugt8	399.998	2.84254	0.436954	4.21677	2.47826e-05	0.000627181
cln3	2.30145	2.84151	0.617961	2.97997	0.00288273	0.0346498
LOC107392840	35.003	2.84043	0.232675	7.90987	2.57668e-15	4.43189e-13
lbh	33.4465	2.83839	0.51275	3.58535	0.000336627	0.00582608
wee2	11.956	2.83596	0.637541	2.87976	0.00397981	0.0447637
eno1	1189.03	2.82393	0.325403	5.60512	2.08106e-08	1.12043e-06
LOC107396791	1814.78	2.82362	0.295143	6.17877	6.46022e-10	4.5993e-08
csgr01h12orf66	2.64698	2.82232	0.615077	2.96276	0.00304897	0.0362002
LOC107379994	125.519	2.82157	0.469206	3.88224	0.000103498	0.00212684
LOC107384122	33.4267	2.81345	0.566241	3.20261	0.0013619	0.0187198
rp1l1	13.3821	2.80905	0.512841	3.5275	0.000419506	0.00704712
LOC107383981	20.9552	2.80847	0.41024	4.40833	1.04172e-05	0.000292585
ca4	47.7483	2.80637	0.261442	6.90928	4.87134e-12	4.85535e-10
esd	35.3516	2.80592	0.500841	3.60577	0.000311224	0.00545935
gmppb	72.4788	2.80494	0.247487	7.29306	3.03003e-13	3.68073e-11
fbxo9	289.843	2.79719	0.243208	7.38953	1.47351e-13	1.90927e-11
LOC107378962	210.108	2.79634	0.223818	8.0259	1.0078e-15	1.83062e-13
LOC107381707	8.86687	2.79289	0.625998	2.86405	0.00418263	0.0467473
tpgs2	7.86417	2.78587	0.420294	4.24911	2.14626e-05	0.000554717
LOC107378058	16.004	2.78153	0.407538	4.37145	1.23422e-05	0.000337864
lsm4	120.747	2.77483	0.268186	6.61789	3.64362e-11	3.13351e-09
LOC107395703	267.399	2.7739	0.236302	7.50691	6.05371e-14	8.34467e-12
LOC107379139	5.82054	2.7731	0.53375	3.32196	0.000893862	0.0131818
mtfmt	14.5627	2.77093	0.45208	3.9173	8.95459e-05	0.0018897
gtdc1	11.0692	2.76677	0.566438	3.11908	0.00181415	0.023744
LOC107396763	13.5377	2.76663	0.441579	4.0007	6.31554e-05	0.00139805
chmp7	24.377	2.7661	0.459536	3.84323	0.000121424	0.00244813
tatdn1	3.80996	2.76556	0.598895	2.94803	0.00319806	0.0375801
dtwd2	6.49257	2.76312	0.576027	3.06084	0.00220718	0.0278382
LOC107373597	24.305	2.76225	0.537882	3.27628	0.00105186	0.0150729
LOC107374250	19.0215	2.75697	0.404941	4.33884	1.43236e-05	0.000382935
rpl30	1418.72	2.75666	0.352455	4.98408	6.22588e-07	2.4267e-05
LOC107388400	35.6008	2.75516	0.434088	4.04332	5.27e-05	0.00120362
pop7	46.5608	2.75405	0.328751	5.3355	9.52812e-08	4.38835e-06
ap4s1	21.6039	2.7534	0.612332	2.86347	0.00419025	0.0467928
sdf2	14.9026	2.75308	0.554986	3.15878	0.00158432	0.0211926
LOC107381771	19.0151	2.74998	0.558434	3.13373	0.00172601	0.0228676
LOC107384413	21.8966	2.7461	0.4468	3.90802	9.30574e-05	0.00195109
rfwd3	12.1417	2.74476	0.537422	3.24654	0.00116815	0.0165122
LOC107375930	7.8976	2.73945	0.487641	3.56707	0.00036099	0.00619258
cbr4	24.8769	2.73935	0.426649	4.07677	4.56651e-05	0.00106676
LOC107394962	13.0178	2.73597	0.525995	3.30035	0.000965638	0.0140585
LOC107380786	451.651	2.73042	0.421063	4.10964	3.96277e-05	0.000940421
LOC107387645	74.5626	2.72708	0.361068	4.78327	1.72468e-06	6.07263e-05
sra1	22.6284	2.72647	0.452143	3.81841	0.000134313	0.00267469
LOC107385350	8.99476	2.72413	0.420974	4.09558	4.21115e-05	0.000992095
stx6	70.591	2.724	0.343477	5.01926	5.18707e-07	2.05328e-05
asf1b	21.3848	2.7238	0.559599	3.08042	0.00206712	0.0264319
LOC107387685	204.84	2.72353	0.350481	4.91761	8.76055e-07	3.28073e-05
LOC107375235	8.39679	2.72238	0.509624	3.37971	0.000725624	0.0111488
ccdc167	28.0156	2.72025	0.399376	4.30735	1.65223e-05	0.000435722
anapc13	11.7697	2.72012	0.594689	2.89247	0.00382229	0.0433683
tmem204	28.6401	2.71934	0.340812	5.04483	4.53934e-07	1.83043e-05
vrk1	37.3274	2.71545	0.300851	5.702	1.18409e-08	6.72921e-07
tmem125	13.0258	2.71514	0.601453	2.85166	0.00434921	0.0483312
LOC107389017	67.0454	2.71325	0.413111	4.14719	3.36578e-05	0.000812637
LOC107383830	10.8614	2.71233	0.421426	4.06317	4.84104e-05	0.00111879
LOC107383352	95.3894	2.71153	0.249101	6.87084	6.38241e-12	6.26508e-10
LOC107392522	442.423	2.70693	0.226021	7.55208	4.28366e-14	6.12186e-12
eif2b5	36.7728	2.70151	0.278026	6.11997	9.35903e-10	6.49651e-08
LOC107378875	136.023	2.69887	0.240267	7.07074	1.54105e-12	1.71153e-10
LOC107376503	3.85693	2.69727	0.543084	3.12524	0.00177659	0.0233467
LOC107387912	47.9558	2.69624	0.431766	3.9286	8.54407e-05	0.00181489
asphd1	10.0509	2.69276	0.455879	3.71317	0.000204676	0.00380677
nudt7	17.1614	2.69244	0.472303	3.58338	0.000339175	0.00585973
proca1	75.3393	2.6884	0.304028	5.55343	2.80116e-08	1.45571e-06
LOC107380767	147.658	2.6854	0.312014	5.40168	6.60194e-08	3.17612e-06
LOC107396430	12.2821	2.68334	0.343471	4.90095	9.53721e-07	3.51737e-05
LOC107377007	23.4143	2.68294	0.408124	4.12361	3.72988e-05	0.000894987
mrpl18	32.4717	2.67651	0.401954	4.17092	3.03377e-05	0.000744499
cfap100	21.4705	2.67573	0.474528	3.53136	0.000413422	0.00695695
wdr41	11.9014	2.67498	0.400526	4.18194	2.89035e-05	0.000712002
tbx15	5.00316	2.66294	0.465176	3.57485	0.000350428	0.00602736
taf12	65.3396	2.66202	0.306056	5.43044	5.62151e-08	2.7503e-06
lrrc73	22.4446	2.66115	0.495847	3.35013	0.000807723	0.0121603
LOC107377865	160.85	2.65852	0.474736	3.49356	0.000476627	0.00784397
srp9	16.606	2.65209	0.483483	3.41706	0.000633015	0.00994606
LOC107391546	75.9572	2.64957	0.260983	6.3206	2.60557e-10	1.9705e-08
LOC107375593	13.0768	2.64779	0.381814	4.31568	1.59115e-05	0.00042133
atp6v0b	21.4697	2.64729	0.385029	4.27837	1.88271e-05	0.000493157
dnajc4	22.8094	2.64166	0.37677	4.35718	1.31746e-05	0.000356135
LOC107395559	58.5669	2.638	0.259	6.32432	2.54347e-10	1.93335e-08
LOC107380920	13.8446	2.6317	0.430876	3.78694	0.000152511	0.00297309
LOC107394123	40.7924	2.62043	0.339022	4.77972	1.75541e-06	6.1474e-05
hdac6	87.3917	2.61696	0.223358	7.23932	4.5095e-13	5.41029e-11
LOC107380339	48.2761	2.61625	0.359214	4.49942	6.81397e-06	0.00020501
pde12	20.2088	2.61587	0.371083	4.35447	1.3339e-05	0.000359888
gng5	66.9433	2.61105	0.225736	7.1369	9.54603e-13	1.08501e-10
LOC107377246	28.1711	2.61065	0.36091	4.46273	8.09202e-06	0.000236506
LOC107378787	14.78	2.61057	0.45083	3.57247	0.000353636	0.00607716
LOC107381875	15.4883	2.6071	0.421742	3.81062	0.000138619	0.00275481
LOC107377242	28.249	2.60578	0.487264	3.29551	0.000982444	0.0142553
coq9	27.304	2.60226	0.365532	4.38336	1.16861e-05	0.000322629
LOC107376497	421.461	2.59709	0.254744	6.26941	3.62421e-10	2.64812e-08
LOC107378633	18.6445	2.5965	0.360264	4.43147	9.35913e-06	0.000267113
col6a2	19.1223	2.59561	0.326568	4.88599	1.02909e-06	3.77386e-05
clcn7	19.7093	2.59369	0.300368	5.30579	1.12184e-07	5.10636e-06
LOC107383703	12.847	2.59108	0.540978	2.94112	0.00327024	0.0382663
LOC107390468	21.5936	2.58731	0.347852	4.56316	5.03893e-06	0.000157708
scamp2	15.9014	2.5825	0.339881	4.65605	3.22337e-06	0.000106006
slc48a1	213.115	2.58095	0.206291	7.66369	1.80668e-14	2.78688e-12
mlc1	153.641	2.57808	0.262476	6.01229	1.82923e-09	1.19707e-07
LOC107385840	11.8336	2.57639	0.371807	4.23982	2.23702e-05	0.000573599
dctn5	10.279	2.57622	0.436435	3.61158	0.000304335	0.00537726
pdhb	96.8606	2.57006	0.317342	4.94754	7.51564e-07	2.85859e-05
ubl5	76.1158	2.56781	0.38262	4.09756	4.17534e-05	0.000986049
LOC107389109	99.5553	2.5633	0.196834	7.94225	1.98546e-15	3.47653e-13
LOC107393565	8.44576	2.56297	0.458305	3.41033	0.000648844	0.0101537
LOC107392981	19.6667	2.5607	0.374507	4.16734	3.08176e-05	0.000752477
dtnbp1	292.041	2.55919	0.20784	7.50186	6.29208e-14	8.61218e-12
prr13	60.0291	2.5576	0.352762	4.41545	1.008e-05	0.000284761
mif	116.765	2.55249	0.476154	3.26047	0.00111226	0.0158373
LOC107373105	11.5215	2.54619	0.518392	2.98266	0.00285752	0.034506
ccndbp1	13.245	2.54482	0.519594	2.97312	0.00294789	0.0351936
LOC107386999	22.6208	2.53727	0.280404	5.48233	4.19761e-08	2.11359e-06
mettl3	10.6071	2.53287	0.490011	3.12824	0.00175857	0.0232013
flnb	29.1775	2.52865	0.307018	4.97903	6.39028e-07	2.47413e-05
tmem218	25.9587	2.52789	0.38721	3.9459	7.94997e-05	0.00171303
LOC107378062	198.067	2.52747	0.391395	3.90264	9.51489e-05	0.00198765
mtx2	59.235	2.52557	0.283427	5.38259	7.34213e-08	3.48213e-06
micu2	43.4014	2.52522	0.315243	4.83823	1.31002e-06	4.72384e-05
enthd2	32.6703	2.52418	0.347636	4.38442	1.16297e-05	0.000321988
slc35f4	13.7756	2.52404	0.447001	3.40947	0.000650897	0.0101777
dnajc15	17.6822	2.52334	0.346089	4.40158	1.07467e-05	0.000300104
mfsd12	4.46895	2.52101	0.494388	3.07655	0.00209409	0.026654
LOC107380011	52.8265	2.51375	0.250572	6.04117	1.53005e-09	1.01842e-07
kcnj11	6.07295	2.51178	0.525995	2.87413	0.00405146	0.0454906
abhd16a	70.0228	2.50991	0.495179	3.04923	0.00229431	0.0288054
LOC107373192	19.5467	2.50839	0.440147	3.42701	0.000610269	0.00965109
LOC107376452	26.2377	2.50028	0.443651	3.38167	0.000720473	0.0110887
cdk6	26.813	2.4987	0.270934	5.5316	3.17316e-08	1.6359e-06
plpp2	27.1618	2.49714	0.478967	3.12577	0.0017734	0.0233279
ndufs2	59.3689	2.48874	0.355806	4.18415	2.86241e-05	0.000706012
LOC107389522	33.7009	2.48838	0.348166	4.2749	1.91227e-05	0.000499554
sox10	25.2374	2.48173	0.397117	3.73123	0.000190547	0.00359212
pag1	38.4304	2.4775	0.315558	4.68218	2.83843e-06	9.4304e-05
col8a2	8.19163	2.47663	0.436051	3.38636	0.00070827	0.0109514
eif5a	188.283	2.47649	0.262346	5.62804	1.82265e-08	9.98329e-07
gosr2	10.5378	2.47372	0.508521	2.89805	0.00375491	0.0427286
mtf1	33.6358	2.46631	0.37303	3.9308	8.46651e-05	0.00180433
LOC107391260	143.98	2.46237	0.342054	4.27526	1.90915e-05	0.000499411
gsn	92.4195	2.46087	0.249513	5.85487	4.77381e-09	2.91773e-07
LOC107373763	22.528	2.45938	0.477185	3.05832	0.00222583	0.0280371
LOC107373731	14.2562	2.4577	0.356309	4.09112	4.29287e-05	0.00100768
LOC107384578	16.2407	2.45269	0.451456	3.21779	0.00129183	0.0179472
LOC107386886	35.4761	2.45245	0.324187	4.48027	7.4547e-06	0.000220788
vma21	90.606	2.45234	0.36562	3.97226	7.11931e-05	0.00154951
LOC107386491	7.49552	2.44764	0.464739	3.11496	0.0018397	0.0239815
LOC107396387	46.4784	2.44544	0.329633	4.38498	1.15995e-05	0.000321608
tmem94	34.7654	2.44532	0.259405	5.57166	2.52328e-08	1.32547e-06
LOC107384499	9.48894	2.44472	0.469831	3.07499	0.00210511	0.0267767
LOC107387352	162.404	2.44321	0.203262	7.10022	1.24555e-12	1.40747e-10
LOC107389114	39.1717	2.4416	0.37841	3.80962	0.000139182	0.00276318
eefsec	9.82378	2.44131	0.455793	3.1622	0.00156581	0.0210318
LOC107377722	209.367	2.43861	0.382536	3.76073	0.000169419	0.00324751
mis18bp1	14.6714	2.43854	0.326307	4.40853	1.04075e-05	0.000292585
LOC107396370	42.1378	2.43595	0.289476	4.9605	7.03136e-07	2.69549e-05
nat9	82.7616	2.43551	0.237365	6.04772	1.46913e-09	9.81241e-08
anapc16	144.982	2.43415	0.25576	5.6074	2.05392e-08	1.11198e-06
klhl18	12.3655	2.42687	0.424849	3.35853	0.000783589	0.0118428
sh3bgr	44.5915	2.42671	0.316305	4.51056	6.46573e-06	0.000195136
LOC107390365	1869.09	2.42624	0.226205	6.30507	2.88069e-10	2.14518e-08
LOC107380844	77.904	2.42517	0.237075	6.01148	1.83843e-09	1.19905e-07
LOC107391471	1628.04	2.42487	0.427676	3.33166	0.000863283	0.0128474
LOC107393071	16.7887	2.42254	0.491784	2.89261	0.00382057	0.0433683
csgr04h11orf68	6.75944	2.4184	0.468326	3.02865	0.0024565	0.0305076
LOC107381463	933.375	2.41635	0.29947	4.72953	2.25045e-06	7.67363e-05
LOC107391091	330.365	2.41555	0.197149	7.18011	6.96577e-13	8.15583e-11
LOC107382103	128.339	2.41136	0.199704	7.06723	1.58059e-12	1.73562e-10
appbp2	103.653	2.40321	0.168964	8.30476	1.00019e-16	2.20907e-14
LOC107378775	44.8439	2.39839	0.370143	3.77796	0.000158117	0.00306092
hyls1	11.5721	2.39345	0.469859	2.96568	0.00302011	0.0359234
csgr04h20orf27	56.3944	2.388	0.345138	4.0216	5.7805e-05	0.00130185
ghitm	92.2202	2.38741	0.255617	5.42769	5.70894e-08	2.78092e-06
recql4	34.6867	2.37537	0.357246	3.84993	0.00011815	0.00238956
atp5j	393.655	2.37533	0.309992	4.43666	9.13645e-06	0.000263076
dnajb11	71.1714	2.3725	0.19076	7.19487	6.25191e-13	7.40928e-11
LOC107383970	2385.17	2.37245	0.323519	4.24226	2.21277e-05	0.000569634
map2k1	123.674	2.3712	0.376863	3.63847	0.000274265	0.00490848
klhl17	185.014	2.36803	0.21754	6.28862	3.20296e-10	2.35806e-08
LOC107395561	39.5516	2.36718	0.420815	3.24888	0.00115862	0.0164132
copz1	116.341	2.36704	0.253979	5.38251	7.3455e-08	3.48213e-06
echs1	80.1422	2.36266	0.288702	4.71994	2.3591e-06	8.00199e-05
fa2h	83.6414	2.3555	0.302564	4.48003	7.46336e-06	0.000220788
LOC107375950	12.211	2.35513	0.367808	3.68435	0.000229287	0.00419626
LOC107392162	249.159	2.3537	0.347897	3.89108	9.9798e-05	0.00206348
LOC107393814	38.9143	2.35302	0.461163	2.93393	0.00334698	0.0389533
ttf1	144.831	2.35159	0.275494	4.90607	9.29215e-07	3.4335e-05
LOC107381178	102.681	2.34368	0.277096	4.84915	1.2399e-06	4.49604e-05
snrpd1	119.271	2.34324	0.302894	4.43469	9.22033e-06	0.000263927
csgr16h9orf72	103.224	2.34293	0.143347	9.36837	7.36582e-21	2.10532e-18
LOC107385556	27.1318	2.34272	0.40585	3.30841	0.000938282	0.0137116
LOC107396558	25.1586	2.34073	0.334922	4.0031	6.2517e-05	0.00138998
slc16a4	39.5922	2.3374	0.322722	4.14413	3.41113e-05	0.000821545
LOC107396040	294.12	2.33375	0.134972	9.88171	4.99736e-23	1.94258e-20
LOC107378343	28.5946	2.33228	0.283783	4.69473	2.66956e-06	8.9458e-05
LOC107390290	45.1865	2.32773	0.419931	3.16178	0.00156805	0.0210404
LOC107382845	91.2296	2.32649	0.413182	3.21043	0.00132536	0.0183213
med30	15.1949	2.3219	0.355082	3.7228	0.000197023	0.00368916
cldn19	1015.87	2.31824	0.275331	4.78782	1.68599e-06	5.96883e-05
fbxo22	31.1795	2.31676	0.407449	3.23172	0.00123046	0.0172176
crls1	13.6711	2.31311	0.321668	4.08218	4.46145e-05	0.00104473
LOC107383723	9.59159	2.31096	0.401018	3.26909	0.00107895	0.0154308
dbi	248.301	2.31074	0.333298	3.93263	8.40219e-05	0.00179456
chpt1	64.2634	2.30878	0.361966	3.61575	0.000299475	0.00532047
insig2	29.5104	2.30352	0.374171	3.48376	0.000494426	0.00808214
LOC107395749	24.8854	2.30351	0.437395	2.98016	0.00288102	0.0346498
LOC107389198	34.3457	2.30092	0.331347	3.92617	8.63078e-05	0.00183131
LOC107384149	437.629	2.29977	0.273773	4.74763	2.05814e-06	7.10514e-05
ndufa9	37.7532	2.29841	0.362012	3.58666	0.000334942	0.00580209
ndufs3	96.7194	2.29815	0.27127	4.78547	1.70587e-06	6.01728e-05
bend7	19.9921	2.29491	0.430096	3.01075	0.00260607	0.0319165
LOC107376414	13.2757	2.29167	0.436518	2.95903	0.00308606	0.0364383
coq7	52.7211	2.28635	0.227479	5.6548	1.5603e-08	8.66459e-07
glrx5	78.2242	2.28493	0.229905	5.58898	2.28406e-08	1.21625e-06
LOC107397115	26.6807	2.28159	0.356075	3.59922	0.00031917	0.00557357
LOC107391094	59.6144	2.28064	0.35475	3.60999	0.000306207	0.0053949
lrp10	82.3196	2.27968	0.203177	6.29836	3.00817e-10	2.23156e-08
rhbdd3	11.8358	2.27773	0.44767	2.85417	0.00431491	0.0479774
LOC107375383	127.378	2.27469	0.440886	2.8912	0.00383778	0.0434934
LOC107375515	43.4777	2.2728	0.33914	3.75301	0.000174723	0.00332608
LOC107377839	20.3032	2.27207	0.391959	3.24542	0.00117279	0.0165657
LOC107386688	361.067	2.27186	0.361156	3.52162	0.000428914	0.00716183
LOC107389133	22.0516	2.27166	0.425833	2.98629	0.00282386	0.0341966
LOC107374116	15.8239	2.27064	0.408792	3.10827	0.00188188	0.0243842
LOC107382553	34.0612	2.27004	0.327003	3.88388	0.000102801	0.00211658
LOC107386699	324.148	2.26956	0.255142	4.97591	6.49427e-07	2.5094e-05
rps10	1445.36	2.26899	0.256871	4.94019	7.80469e-07	2.95696e-05
LOC107386535	8846.06	2.26763	0.425013	2.98258	0.00285834	0.034506
snapin	62.0353	2.26265	0.396162	3.18721	0.00143654	0.0195249
LOC107383046	28.8893	2.2618	0.413963	3.04809	0.00230301	0.0288783
LOC107393170	25.9677	2.26085	0.31095	4.05484	5.01688e-05	0.0011522
ifrd1	260.971	2.26038	0.162453	7.75843	8.59873e-15	1.3812e-12
scpep1	22.1023	2.2587	0.323529	3.89054	0.000100023	0.00206593
alkbh7	20.1117	2.25336	0.43756	2.86444	0.0041775	0.0467168
LOC107378149	19.7165	2.2492	0.404041	3.09176	0.00198975	0.0255941
LOC107382645	77.7809	2.24854	0.262853	4.74997	2.03442e-06	7.03578e-05
plcd3	41.1016	2.2481	0.306945	4.06618	4.77897e-05	0.0011084
LOC107385650	21.6189	2.23956	0.349836	3.54326	0.000395208	0.00670852
aga	24.9765	2.23509	0.423487	2.91647	0.00354014	0.0406416
slc16a5	54.8744	2.23368	0.299228	4.12289	3.74153e-05	0.000896675
plekha3	33.8561	2.23357	0.264285	4.66757	3.04786e-06	0.000100574
atox1	141.837	2.2276	0.256688	4.78247	1.73157e-06	6.08587e-05
LOC107382174	154.639	2.22705	0.31762	3.86325	0.000111888	0.00227238
rps3	1209.64	2.22636	0.273182	4.48918	7.14969e-06	0.000213131
actr10	60.592	2.2243	0.371519	3.2954	0.000982819	0.0142553
LOC107394623	29.8215	2.2243	0.248481	4.92712	8.34519e-07	3.13122e-05
fam131c	22.847	2.22408	0.273733	4.47179	7.75659e-06	0.00022842
eif3l	236.978	2.22342	0.225766	5.41897	5.99437e-08	2.90228e-06
gem	18.1647	2.2208	0.374766	3.2575	0.001124	0.015981
LOC107374976	748.14	2.22025	0.390555	3.1244	0.00178167	0.0233819
LOC107393754	68.9952	2.21736	0.247027	4.92804	8.30566e-07	3.12241e-05
LOC107384082	58.2034	2.21648	0.269648	4.51136	6.44119e-06	0.000195002
hs3st1	17.1609	2.21449	0.358709	3.38573	0.000709882	0.0109676
atp1b3	42.866	2.21125	0.37807	3.20377	0.00135641	0.0186841
nxph2	21.1067	2.20903	0.325488	3.71452	0.000203588	0.00379016
mllt11	305.175	2.2019	0.35274	3.40732	0.00065603	0.0102497
LOC107393578	92.7681	2.20112	0.35048	3.42708	0.000610101	0.00965109
LOC107397278	11.1454	2.19829	0.409144	2.92877	0.00340306	0.0394405
csgr03h7orf55	35.5067	2.19734	0.374054	3.20099	0.00136956	0.0187985
csgr18h5orf51	86.0016	2.1962	0.213721	5.597	2.18097e-08	1.17098e-06
ube2n	104.936	2.19215	0.350535	3.40094	0.000671538	0.0104751
LOC107396917	31.5274	2.1878	0.366421	3.24161	0.00118855	0.0167517
ado	21.4963	2.18641	0.34005	3.48894	0.000484937	0.0079605
wwox	41.3956	2.18524	0.301055	3.93695	8.25223e-05	0.00176836
cct7	234.059	2.18422	0.270596	4.37634	1.2069e-05	0.000331787
mrps27	34.9342	2.18194	0.281445	4.19954	2.67459e-05	0.000668167
rpl9	2192.71	2.18063	0.215027	5.49059	4.00589e-08	2.02757e-06
fam114a2	31.2679	2.17727	0.336766	3.4958	0.000472647	0.00779472
LOC107389856	14.6198	2.17715	0.326087	3.60993	0.000306279	0.0053949
vamp3	70.7015	2.17471	0.343003	3.42479	0.000615284	0.00971459
LOC107380298	48.8726	2.17407	0.300886	3.90203	9.53884e-05	0.00198924
pebp1	230.916	2.17343	0.314932	3.72598	0.000194559	0.00365358
LOC107378535	1403.93	2.17096	0.39091	2.99547	0.00274026	0.0334288
zmpste24	82.5477	2.16966	0.242132	4.83066	1.36078e-06	4.88876e-05
LOC107374592	58.9227	2.16932	0.314096	3.72281	0.000197016	0.00368916
ap5m1	12.241	2.16701	0.390207	2.99076	0.00278287	0.0338049
LOC107373609	75.4388	2.1644	0.383291	3.0379	0.00238232	0.0297384
LOC107379082	26.2799	2.16377	0.408728	2.8473	0.00440924	0.048803
LOC107388296	39.363	2.16338	0.259295	4.48671	7.23308e-06	0.000214957
plekhg7	14.5547	2.1619	0.388183	2.99318	0.00276087	0.0336217
flot1	129.52	2.16138	0.354442	3.27665	0.00105048	0.0150679
LOC107386536	41.5334	2.16009	0.349119	3.32292	0.000890794	0.0131762
zc2hc1c	18.9252	2.15945	0.353174	3.28296	0.00102724	0.0147782
bet1	14.4006	2.1541	0.366128	3.15218	0.00162056	0.0216031
lgi3	127.123	2.15034	0.297586	3.86556	0.000110836	0.00225808
cd164	132.827	2.14601	0.228668	5.01167	5.396e-07	2.12732e-05
gtf2a2	47.068	2.14409	0.358085	3.19501	0.00139824	0.0191113
LOC107386530	1205.93	2.14361	0.390239	2.93053	0.00338384	0.0392646
LOC107383610	75.0805	2.14315	0.368651	3.10089	0.00192937	0.0249496
tmem164	35.7317	2.14059	0.219658	5.19257	2.0741e-07	8.87933e-06
tbc1d9b	34.7546	2.13914	0.319539	3.56494	0.000363938	0.00622668
ctsc	33.4731	2.1386	0.303759	3.74836	0.000177993	0.00338501
LOC107392463	63.47	2.13699	0.207271	5.48553	4.12232e-08	2.08108e-06
LOC107390917	27.1191	2.13567	0.387226	2.93284	0.00335882	0.0390676
mrpl39	34.3035	2.13509	0.314251	3.61204	0.000303802	0.00537578
LOC107382523	91.7805	2.13405	0.247012	4.5911	4.40925e-06	0.00014072
stxbp6	1159.22	2.13119	0.253104	4.46927	7.8487e-06	0.000230434
LOC107388258	252.282	2.12916	0.19906	5.67247	1.4075e-08	7.88361e-07
mrpl44	27.2837	2.12521	0.247736	4.54199	5.57262e-06	0.000172467
arrb1	249.768	2.12093	0.310392	3.61135	0.000304608	0.00537726
prdx5	82.6635	2.11972	0.251862	4.44576	8.75824e-06	0.000253311
LOC107386587	113.359	2.11828	0.266205	4.20082	2.65947e-05	0.000665245
ogg1	17.9556	2.11765	0.379918	2.94183	0.0032628	0.0382232
eif3m	184.507	2.11305	0.247605	4.49525	6.9487e-06	0.000208418
csgr10h3orf18	58.0843	2.10938	0.253966	4.36824	1.25252e-05	0.00034191
LOC107391881	47.3033	2.10852	0.292741	3.7867	0.000152662	0.00297309
ift88	483.539	2.10453	0.291861	3.78445	0.000154048	0.00299407
aldh2	67.3325	2.10444	0.175123	6.30664	2.85158e-10	2.13167e-08
ptgr2	42.8846	2.10258	0.205622	5.36216	8.22332e-08	3.85129e-06
csgr18h9orf3	22.5574	2.10092	0.334814	3.28817	0.00100843	0.0145507
alad	36.6864	2.09708	0.332721	3.2973	0.0009762	0.014191
elp6	21.9932	2.09575	0.324374	3.37804	0.000730042	0.011199
cnst	97.2173	2.08962	0.312878	3.48259	0.000496591	0.0080971
atp6v1d	283.052	2.08725	0.256747	4.23472	2.28836e-05	0.000585218
faim	70.5441	2.0851	0.262316	4.13662	3.52456e-05	0.000847813
LOC107386157	828.726	2.08508	0.221076	4.90819	9.19229e-07	3.40307e-05
LOC107383831	150.978	2.07878	0.320001	3.37119	0.00074845	0.0114093
LOC107386726	60.1147	2.07718	0.269955	3.99023	6.6009e-05	0.00145294
anapc11	35.1929	2.07016	0.261412	4.09378	4.24404e-05	0.000998634
psmd9	42.3432	2.06632	0.285753	3.7316	0.000190268	0.00359034
LOC107378288	31.9726	2.06596	0.26199	4.06872	4.72726e-05	0.00109772
tecpr1	54.3391	2.06553	0.271175	3.92929	8.51976e-05	0.00181171
sccpdh	47.776	2.0605	0.344695	3.07663	0.00209352	0.026654
ncoa4	202.472	2.05908	0.346356	3.05778	0.00222983	0.0280512
mcts1	64.8913	2.05748	0.21233	4.98036	6.34669e-07	2.46216e-05
LOC107388775	14.7173	2.05218	0.308497	3.41066	0.00064806	0.0101496
LOC107372395	58.5025	2.04919	0.287491	3.64947	0.000262787	0.00474677
LOC107385012	187.477	2.04881	0.249972	4.19571	2.72019e-05	0.000677815
traf7	67.8171	2.04868	0.231473	4.53049	5.88474e-06	0.000180239
clybl	50.4498	2.03738	0.28351	3.65906	0.000253143	0.00458535
LOC107383826	128.005	2.03486	0.21055	4.91504	8.87638e-07	3.31135e-05
LOC107376333	611.479	2.0333	0.172776	5.98059	2.22333e-09	1.41681e-07
csgr09h1orf50	91.9661	2.0324	0.325536	3.17138	0.00151715	0.0204634
lnpep	61.9843	2.0321	0.339246	3.04233	0.00234751	0.0293794
LOC107375944	20.652	2.02707	0.33174	3.09601	0.00196142	0.0252799
kiaa1143	145.846	2.02672	0.167367	6.13456	8.53976e-10	5.97046e-08
LOC107379492	1081.77	2.02408	0.308223	3.32254	0.000892013	0.0131818
slc7a5	143.358	2.02107	0.282862	3.60979	0.00030644	0.0053949
kcnab1	134.666	2.02055	0.210615	4.84555	1.26264e-06	4.56996e-05
gata2	12.312	2.01392	0.350867	2.88977	0.0038552	0.0436178
LOC107375023	249.017	2.0117	0.143417	7.05425	1.73532e-12	1.88423e-10
LOC107394844	23.4241	2.01158	0.33332	3.03485	0.00240652	0.0299827
ints4	21.7405	2.00975	0.333092	3.03145	0.00243384	0.030265
LOC107390187	47.2587	2.00935	0.340987	2.9601	0.00307543	0.0363704
ccni	1566.82	2.00613	0.278285	3.61546	0.000299812	0.00532159
snrpd3	75.7241	2.00504	0.232106	4.33009	1.49048e-05	0.000397926
ccdc69	18.8122	2.0032	0.322367	3.11199	0.00185833	0.0241595
mblac2	47.1132	2.00254	0.235848	4.25077	2.13035e-05	0.000551338
tex264	37.087	1.99343	0.275801	3.60198	0.000315807	0.00552976
tcirg1	46.8182	1.98482	0.27266	3.61189	0.000303971	0.00537578
e2f3	24.6204	1.98142	0.340652	2.88102	0.00396394	0.044611
nif3l1	34.4973	1.97344	0.330708	2.94349	0.00324537	0.0380631
c1qbp	186.075	1.96743	0.317036	3.05147	0.00227722	0.0286102
hat1	40.148	1.96663	0.253525	3.81276	0.000137424	0.00273385
cisd1	223.609	1.96575	0.255805	3.77534	0.00015979	0.00309024
eif4a3	151.163	1.96301	0.227071	4.24099	2.22535e-05	0.000571359
LOC107374660	73.3725	1.95936	0.310466	3.09008	0.00200099	0.0257089
LOC107393127	113.037	1.95852	0.269724	3.5537	0.000379851	0.0064875
ip6k2	60.8365	1.95806	0.203263	4.71342	2.43598e-06	8.1913e-05
stoml1	20.2602	1.95714	0.331551	2.88686	0.00389109	0.0439949
ndufb4	207.861	1.95666	0.265064	3.60916	0.000307195	0.00539841
klhl24	121.961	1.9562	0.235814	4.05488	5.01604e-05	0.0011522
LOC107378294	68.645	1.95582	0.202618	4.71737	2.38907e-06	8.06766e-05
LOC107384729	59.8675	1.95262	0.274129	3.47507	0.000510728	0.00828591
picalm	324.42	1.94303	0.176424	5.34522	9.0306e-08	4.18899e-06
rhot1	89.0487	1.94043	0.211801	4.44016	8.9891e-06	0.000259217
herc4	66.9744	1.93959	0.321023	2.92686	0.00342407	0.0395661
LOC107375346	58.5149	1.93645	0.266931	3.50821	0.000451125	0.00751759
rbm47	49.8737	1.93543	0.2795	3.3468	0.000817498	0.0122694
nsun5	23.2654	1.93174	0.254771	3.65716	0.000255027	0.00461517
pdk1	49.2319	1.93088	0.26711	3.48501	0.000492118	0.00805796
ndufs6	123.997	1.92922	0.281069	3.30601	0.000946344	0.0138087
scoc	202.471	1.92837	0.297703	3.11846	0.00181798	0.0237781
stac	34.1296	1.91852	0.237751	3.86338	0.00011183	0.00227238
LOC107387385	36.1115	1.91674	0.302393	3.03161	0.00243255	0.030265
grina	593.67	1.91295	0.133429	6.84224	7.79648e-12	7.5016e-10
dab2	66.6244	1.91051	0.262391	3.47006	0.000520339	0.00842074
LOC107385352	38.2361	1.89881	0.243151	3.69649	0.0002186	0.00403466
LOC107395709	90.0632	1.89816	0.168724	5.32325	1.01931e-07	4.67249e-06
chtop	89.4763	1.89247	0.313594	2.84594	0.00442799	0.0489269
slitrk6	102.357	1.88838	0.225672	3.93659	8.26484e-05	0.00176911
cops5	67.9209	1.8864	0.213094	4.15967	3.1871e-05	0.000773338
ppox	20.9369	1.88211	0.308802	2.85656	0.00428258	0.0476725
LOC107388473	68.0983	1.88197	0.266526	3.30913	0.000935853	0.0136967
rerg	63.2116	1.88118	0.299867	2.93859	0.00329709	0.0385329
nfe2l2	164.931	1.87915	0.203209	4.32634	1.51605e-05	0.000403644
LOC107387293	26.5644	1.87697	0.279161	3.14144	0.00168118	0.0223041
rnf113a	102.071	1.87565	0.138677	6.31436	2.71285e-10	2.03579e-08
LOC107380793	179.731	1.87193	0.199793	4.36415	1.27619e-05	0.000346426
fer	72.0914	1.87137	0.25821	3.37465	0.000739107	0.0112935
gdap1	75.101	1.87129	0.302355	2.88166	0.00395584	0.0445714
trappc4	34.6079	1.86728	0.265805	3.26282	0.0011031	0.0157414
cxcl12	67.0084	1.86605	0.304215	2.84684	0.00441554	0.0488449
LOC107388308	428.754	1.86491	0.227468	3.80232	0.000143348	0.00283142
LOC107376658	78.226	1.85772	0.219333	3.91059	9.20695e-05	0.00193875
dlg1	904.216	1.84895	0.168784	5.02978	4.91041e-07	1.95973e-05
LOC107392494	131.189	1.84202	0.243136	3.46316	0.000533874	0.00860396
pcnp	163.675	1.84157	0.244172	3.44661	0.000567673	0.0090511
atpif1	179.615	1.83791	0.222956	3.75819	0.000171145	0.00326755
LOC107376645	84.3363	1.83786	0.186425	4.49437	6.97767e-06	0.000208964
edf1	419.811	1.82643	0.191812	4.30856	1.64324e-05	0.000434532
LOC107379061	41.3971	1.82014	0.228836	3.58398	0.000338393	0.00585144
LOC107380345	64.7809	1.81882	0.245841	3.33068	0.00086634	0.0128831
klhl20	29.4771	1.81821	0.277133	2.95242	0.00315291	0.0371393
LOC107392108	57.0009	1.81555	0.209328	3.89601	9.77917e-05	0.00202847
LOC107383560	62.6453	1.81468	0.194624	4.18593	2.83999e-05	0.000702266
cfap36	28.7817	1.81031	0.252168	3.21337	0.00131187	0.0181607
dcbld2	69.1894	1.8098	0.259853	3.11639	0.00183079	0.0238974
LOC107374803	76.8593	1.80908	0.213066	3.79732	0.000146271	0.00288037
pin1	116.479	1.8081	0.282861	2.85689	0.0042782	0.0476511
mfsd2a	205.491	1.80063	0.229727	3.48515	0.00049186	0.00805796
clta	487.367	1.79928	0.262716	3.04237	0.0023472	0.0293794
fut9	81.4374	1.79692	0.280733	2.8387	0.00452978	0.0499098
csgr17h1orf52	98.6062	1.78901	0.189208	4.17008	3.04497e-05	0.000746305
fgd4	133.981	1.78611	0.198396	3.96232	7.42259e-05	0.0016119
auh	43.876	1.78351	0.247012	3.17194	0.00151425	0.0204524
sepp1	892.44	1.77598	0.260729	2.9762	0.00291848	0.0349068
secisbp2l	262.623	1.77334	0.136924	5.64798	1.62345e-08	8.98957e-07
sssca1	32.0575	1.76975	0.220997	3.48308	0.000495686	0.00808913
zmat3	60.6843	1.76654	0.265758	2.88434	0.00392229	0.0442447
acadsb	75.6697	1.7614	0.252256	3.01835	0.00254156	0.0313238
LOC107394598	239.201	1.76114	0.166129	4.58165	4.61331e-06	0.000145795
LOC107393878	490.931	1.75901	0.257607	2.9464	0.00321494	0.0377556
LOC107391896	94.6754	1.75776	0.19389	3.90818	9.29946e-05	0.00195109
reep1	56.5103	1.75729	0.209371	3.61695	0.000298093	0.00530076
hsbp1	664.693	1.75305	0.250176	3.01009	0.00261172	0.0319657
LOC107397251	471.579	1.74355	0.191896	3.87476	0.00010673	0.00218358
ppp2r5a	74.9908	1.73125	0.169737	4.30816	1.64617e-05	0.000434715
stx4	45.9326	1.70049	0.225146	3.11129	0.00186275	0.0241846
pacsin2	95.2844	1.6907	0.169677	4.07069	4.68749e-05	0.00108978
mterf4	58.0405	1.68874	0.228504	3.01414	0.00257713	0.0316819
csgr18h12orf43	121.89	1.669	0.216276	3.09327	0.00197963	0.0254977
fkbp1b	106.551	1.65059	0.215485	3.01916	0.00253473	0.0312983
LOC107376056	306.99	1.64265	0.193539	3.32055	0.000898414	0.0132385
LOC107394359	144.995	1.63646	0.19985	3.18469	0.00144909	0.0196406
map3k7	89.0906	1.62908	0.173177	3.63256	0.000280623	0.00501765
usp36	279.878	1.61969	0.175915	3.52268	0.000427212	0.00713955
LOC107383999	201.781	1.60422	0.136498	4.4266	9.57302e-06	0.000272418
LOC107395254	214.528	1.60268	0.175396	3.43612	0.000590112	0.00936279
ap2s1	484.638	1.60212	0.143537	4.19484	2.73062e-05	0.000679543
arhgap10	82.0067	1.59315	0.196528	3.01814	0.00254332	0.0313257
nudt21	76.5885	1.58655	0.183213	3.20148	0.00136724	0.0187799
ak5	588.922	1.55011	0.173629	3.16831	0.00153329	0.0206379
syde2	49.4269	1.54374	0.172878	3.14521	0.00165966	0.0220637
usp14	142.466	1.54297	0.166081	3.26932	0.00107806	0.0154295
dlst	251.048	1.53863	0.183953	2.92811	0.00341025	0.0394769
ptges3	217.598	1.51704	0.13196	3.91817	8.92226e-05	0.00188492
znf106	175.796	1.49166	0.153456	3.20392	0.00135572	0.0186841
sema6a	408.054	1.46745	0.159213	2.93603	0.00332446	0.0387375
tjp1	1059.94	-1.41201	0.124799	-3.30136	0.000962163	0.014029
LOC107391270	530.706	-1.47091	0.160346	-2.93682	0.00331596	0.0386669
LOC107396428	195.567	-1.49062	0.162513	-3.01899	0.00253617	0.0312983
tox2	703.512	-1.4918	0.147787	-3.32779	0.000875387	0.0129779
csgr19h6orf62	1105.19	-1.52502	0.152174	-3.45016	0.000560265	0.00895502
LOC107384988	821.936	-1.5261	0.151849	-3.46463	0.000530961	0.00856412
osbpl6	569.328	-1.5524	0.188068	-2.93725	0.00331136	0.0386545
myt1l	758.391	-1.55713	0.148189	-3.75957	0.000170207	0.00325606
nsmf	195.163	-1.57219	0.151717	-3.77146	0.000162298	0.0031356
ptpn4	919.631	-1.58227	0.165281	-3.52292	0.000426814	0.00713903
LOC107374381	659.736	-1.59843	0.170839	-3.50287	0.000460268	0.00763291
tanc1	84.8703	-1.61268	0.213307	-2.87231	0.00407488	0.0456869
yeats4	129.226	-1.64387	0.213683	-3.01321	0.00258502	0.0317588
celf5	516.358	-1.64577	0.111765	-5.77796	7.56101e-09	4.46674e-07
LOC107388065	162.918	-1.6465	0.207593	-3.11426	0.00184409	0.0240226
ndel1	106.48	-1.65098	0.192099	-3.38874	0.000702136	0.0108652
eif4e3	105.759	-1.65871	0.212333	-3.10223	0.00192071	0.0248542
LOC107387992	1901.13	-1.66613	0.159928	-4.16518	3.11108e-05	0.000756783
LOC107394312	174.829	-1.67501	0.219281	-3.07829	0.00208191	0.0265687
thsd7a	99.7011	-1.68678	0.235258	-2.91924	0.00350881	0.0403057
c2cd2l	184.079	-1.69583	0.21941	-3.17138	0.00151717	0.0204634
suz12	107.331	-1.72953	0.21513	-3.39114	0.000696037	0.010788
LOC107377718	73.537	-1.73067	0.223028	-3.27614	0.00105238	0.0150729
LOC107388927	92.5387	-1.73202	0.256848	-2.85002	0.00437166	0.0484975
ireb2	44.9733	-1.73576	0.255919	-2.87495	0.00404088	0.045398
LOC107397252	196.118	-1.73577	0.168468	-4.36742	1.25725e-05	0.000342721
LOC107382684	362.479	-1.73755	0.194751	-3.78714	0.000152389	0.00297309
add3	1374.98	-1.7376	0.210321	-3.507	0.000453184	0.00754118
zbtb11	61.8194	-1.7384	0.247893	-2.97871	0.00289467	0.0347504
LOC107376225	104.29	-1.74055	0.247677	-2.98998	0.00279	0.0338658
kifap3	326.259	-1.75066	0.201574	-3.724	0.000196093	0.00367883
LOC107376132	474.567	-1.7512	0.221594	-3.39	0.000698921	0.0108241
LOC107394420	84.811	-1.75145	0.187449	-4.00883	6.10216e-05	0.0013648
LOC107397249	101.222	-1.77236	0.213691	-3.61438	0.000301072	0.00533908
tfip11	105.134	-1.77361	0.242473	-3.19051	0.00142021	0.0193435
xrn1	131.094	-1.78919	0.159042	-4.96215	6.97168e-07	2.6779e-05
mroh1	83.473	-1.79043	0.220177	-3.58996	0.000330727	0.0057393
LOC107397174	213.821	-1.7914	0.189982	-4.16567	3.10438e-05	0.000756099
LOC107391624	283.36	-1.79308	0.178779	-4.43608	9.16117e-06	0.000263316
tarbp2	37.991	-1.79527	0.264973	-3.00132	0.0026881	0.0328384
dnajc25	35.135	-1.79876	0.221634	-3.60396	0.000313405	0.00549264
snrnp48	147.931	-1.80262	0.210848	-3.80664	0.000140867	0.00279092
phactr1	152.875	-1.81554	0.236288	-3.45148	0.000557526	0.0089241
LOC107384299	65.9331	-1.81625	0.28231	-2.89131	0.00383634	0.0434934
atxn2	253.258	-1.82572	0.277253	-2.9782	0.00289949	0.0347653
LOC107396995	82.7964	-1.82587	0.219814	-3.75711	0.000171886	0.00327849
LOC107392297	372.364	-1.83529	0.219531	-3.8049	0.000141859	0.00280485
slc45a1	145.627	-1.8393	0.281507	-2.98144	0.00286895	0.0345697
gbas	216.693	-1.84558	0.259749	-3.25539	0.00113238	0.0160767
pde4c	102.864	-1.84671	0.288846	-2.93134	0.00337498	0.0392321
fam43b	111.073	-1.85078	0.298436	-2.8508	0.00436091	0.0484058
LOC107376475	255.59	-1.8512	0.183833	-4.6303	3.65134e-06	0.000118874
amph	202.151	-1.85229	0.288135	-2.95794	0.00309705	0.0365256
LOC107396310	240.807	-1.86201	0.169696	-5.07972	3.77991e-07	1.54666e-05
LOC107383345	109.54	-1.88334	0.186817	-4.72839	2.26313e-06	7.70335e-05
cgn	44.0321	-1.8849	0.265831	-3.3288	0.000872219	0.0129408
ralgapa1	165.913	-1.89125	0.231314	-3.85298	0.000116689	0.00236246
fam171b	52.3447	-1.89286	0.307888	-2.89996	0.00373206	0.0425183
ankzf1	173.103	-1.89566	0.236268	-3.79086	0.000150125	0.00294341
LOC107394392	215.885	-1.89568	0.15768	-5.68036	1.34414e-08	7.59437e-07
lhx5	26.1417	-1.90258	0.276363	-3.26592	0.00109108	0.0155928
LOC107385536	171.634	-1.90317	0.298093	-3.02983	0.00244693	0.0304083
ap2a1	27.5179	-1.91377	0.289476	-3.15663	0.00159605	0.0213202
actr2	372.372	-1.9239	0.178766	-5.1682	2.3636e-07	1.00085e-05
LOC107395660	31.3149	-1.92572	0.309103	-2.99486	0.00274574	0.0334584
phtf1	48.8486	-1.92793	0.267669	-3.46671	0.000526873	0.00851231
LOC107389404	147.177	-1.93082	0.208098	-4.473	7.71302e-06	0.000227481
pigk	74.2504	-1.93866	0.274634	-3.41787	0.000631126	0.00994264
tbrg1	85.4075	-1.93971	0.240442	-3.90826	9.29651e-05	0.00195109
ndrg4	201.139	-1.94247	0.277592	-3.39517	0.000685851	0.0106386
LOC107389413	99.978	-1.94332	0.265489	-3.55315	0.000380644	0.00649021
LOC107397361	486.569	-1.94445	0.307934	-3.06707	0.00216171	0.0273535
kpna6	61.925	-1.94528	0.203496	-4.64521	3.39736e-06	0.000111351
LOC107383558	22.5035	-1.95164	0.329744	-2.88601	0.00390163	0.0440884
LOC107382050	167.791	-1.95732	0.280667	-3.41086	0.000647574	0.0101496
chordc1	76.8188	-1.95816	0.267932	-3.57611	0.000348739	0.00601427
stk10	86.8609	-1.95903	0.22321	-4.29652	1.73498e-05	0.000456925
cmc2	94.3751	-1.96122	0.331038	-2.90366	0.0036883	0.0421433
cacng2	59.5166	-1.96191	0.231577	-4.15372	3.27118e-05	0.000790778
cachd1	47.3594	-1.96343	0.32981	-2.92116	0.00348726	0.0401055
LOC107374827	179.512	-1.97592	0.163133	-5.98239	2.19886e-09	1.40737e-07
znf236	70.18	-1.98076	0.31056	-3.15803	0.00158839	0.0212325
ctsa	44.3471	-1.98221	0.345909	-2.83949	0.00451854	0.0498141
LOC107383223	72.3979	-1.98387	0.342836	-2.86981	0.0041072	0.0459836
adcy7	88.0918	-1.98483	0.233805	-4.2122	2.52896e-05	0.000635871
LOC107384853	52.5014	-1.98494	0.308799	-3.18958	0.0014248	0.0193925
uncx	54.4217	-1.99467	0.31085	-3.19985	0.00137501	0.0188368
zfyve28	45.2063	-1.99614	0.27709	-3.59502	0.000324361	0.00563975
LOC107395330	127.165	-2.00078	0.28553	-3.50501	0.000456595	0.00758494
LOC107391362	317.069	-2.00141	0.245703	-4.07572	4.58729e-05	0.00106886
ercc5	52.3939	-2.00514	0.345058	-2.91297	0.00358012	0.0410521
sp3	51.6204	-2.0089	0.240053	-4.20284	2.63586e-05	0.000660188
tcf4	133.194	-2.01252	0.187822	-5.39087	7.01163e-08	3.3566e-06
rims1	555.863	-2.01431	0.327277	-3.09924	0.0019402	0.0250729
ajap1	546.164	-2.01846	0.282995	-3.59885	0.000319626	0.00557653
snw1	242.052	-2.01942	0.268956	-3.79027	0.000150483	0.00294541
snap29	61.0918	-2.02138	0.269872	-3.78468	0.000153908	0.00299407
tmem9b	125.314	-2.02296	0.255673	-4.00105	6.30614e-05	0.00139756
LOC107382998	103.057	-2.02464	0.239033	-4.2866	1.81432e-05	0.000476527
depdc5	36.937	-2.02574	0.345516	-2.96871	0.00299055	0.0356372
egr3	112.633	-2.02936	0.288616	-3.56653	0.000361739	0.00619996
LOC107388972	26.0047	-2.03558	0.363183	-2.8514	0.0043527	0.0483423
LOC107382059	169.427	-2.03812	0.316309	-3.28198	0.00103079	0.0148184
LOC107388589	176.589	-2.04474	0.254656	-4.10254	4.08635e-05	0.000966208
ankrd44	30.9529	-2.0491	0.368603	-2.84615	0.00442514	0.0489232
chst8	70.736	-2.05238	0.232776	-4.52101	6.15457e-06	0.000187199
adcyap1	694.333	-2.05476	0.210545	-5.00965	5.45305e-07	2.14546e-05
atg7	28.4017	-2.05487	0.310697	-3.39518	0.000685845	0.0106386
LOC107381071	252.327	-2.05993	0.264683	-4.0045	6.21478e-05	0.0013868
LOC107387289	35.5821	-2.06152	0.356118	-2.98082	0.00287477	0.0345969
LOC107390457	422.255	-2.06604	0.240472	-4.43314	9.287e-06	0.000265444
LOC107386375	21.6183	-2.06684	0.355481	-3.00111	0.00268995	0.0328404
LOC107384613	228.337	-2.06806	0.178318	-5.98961	2.10339e-09	1.35697e-07
nop16	90.2695	-2.07185	0.325422	-3.29372	0.000988723	0.0143089
LOC107393580	25.08	-2.07444	0.336623	-3.19181	0.00141386	0.019284
ttl	25.075	-2.07611	0.368306	-2.92177	0.00348045	0.0400509
LOC107385527	50.1091	-2.07744	0.342812	-3.14296	0.0016725	0.022204
rbm41	67.8452	-2.08423	0.307581	-3.52504	0.000423417	0.00708831
LOC107377419	177.739	-2.09012	0.354671	-3.07361	0.00211487	0.0268344
LOC107394394	799.435	-2.09144	0.171497	-6.36423	1.96272e-10	1.51378e-08
LOC107397076	43.3915	-2.09675	0.292909	-3.74434	0.00018087	0.00342965
abcd2	45.7318	-2.09753	0.382118	-2.87222	0.004076	0.0456869
LOC107386900	86.0004	-2.10247	0.263139	-4.1897	2.79325e-05	0.000693354
spag1	25.8	-2.10407	0.380565	-2.90112	0.00371828	0.0423862
adnp2	120.228	-2.10475	0.363902	-3.03585	0.00239861	0.0299033
dhx8	232.668	-2.10508	0.163964	-6.7398	1.5861e-11	1.48208e-09
LOC107392744	161.638	-2.10532	0.334075	-3.30859	0.00093767	0.0137116
LOC107374801	148.339	-2.10673	0.333533	-3.31821	0.000905979	0.0133276
fnbp1l	67.0561	-2.10885	0.37386	-2.96595	0.00301754	0.0359148
LOC107394502	112.405	-2.10999	0.218349	-5.08354	3.70466e-07	1.52551e-05
zmat4	125.498	-2.11059	0.329472	-3.3708	0.00074949	0.0114162
pi4kb	196.515	-2.11357	0.348196	-3.19812	0.00138326	0.0189198
LOC107380443	547.323	-2.11873	0.332798	-3.36159	0.00077495	0.0117486
radil	78.8209	-2.1204	0.264002	-4.2439	2.19667e-05	0.000566241
dnajc21	370.421	-2.1218	0.209589	-5.35237	8.68082e-08	4.03638e-06
LOC107382334	21.3092	-2.1231	0.311163	-3.60938	0.000306935	0.00539841
armc9	52.7973	-2.12447	0.361281	-3.11247	0.00185529	0.0241362
LOC107390499	16.4641	-2.12879	0.366805	-3.07735	0.0020885	0.0266352
fam72a	29.445	-2.12891	0.339834	-3.32196	0.000893887	0.0131818
dock7	181.131	-2.12909	0.224069	-5.03904	4.67871e-07	1.87496e-05
LOC107390963	370.873	-2.13152	0.168627	-6.71017	1.94404e-11	1.79926e-09
LOC107377902	142.226	-2.13229	0.298688	-3.79088	0.000150113	0.00294341
ccnk	29.3177	-2.1344	0.383089	-2.96118	0.00306461	0.0362973
lrfn2	408.302	-2.13847	0.276885	-4.11172	3.92728e-05	0.000933138
ankrd13d	48.0884	-2.13964	0.30045	-3.7931	0.000148778	0.00292381
LOC107374254	70.6244	-2.14454	0.380666	-3.00668	0.00264122	0.0323063
LOC107389238	71.7786	-2.14494	0.356931	-3.20774	0.00133783	0.0184805
filip1l	57.883	-2.14761	0.379062	-3.0275	0.00246583	0.030604
aff2	74.7757	-2.15156	0.277164	-4.1548	3.25579e-05	0.000788038
LOC107377233	116.298	-2.1544	0.246875	-4.67606	2.92433e-06	9.69919e-05
LOC107384830	54.1061	-2.16078	0.353575	-3.28299	0.00102711	0.0147782
LOC107372822	16.5378	-2.16585	0.40716	-2.86338	0.00419151	0.0467928
LOC107376976	31.087	-2.16743	0.381249	-3.06212	0.00219779	0.0277558
csmd2	237.195	-2.16869	0.35238	-3.31657	0.000911287	0.0133775
reln	88.8645	-2.17356	0.337284	-3.47943	0.000502481	0.00816573
gle1	47.6669	-2.17545	0.285611	-4.11557	3.86227e-05	0.000921069
foxo3	505.657	-2.17878	0.373089	-3.15951	0.00158036	0.0211833
mcf2l	504.046	-2.18026	0.179601	-6.57155	4.97925e-11	4.10071e-09
tesk1	99.7932	-2.18199	0.395336	-2.98983	0.00279137	0.0338658
eaf1	52.0341	-2.18233	0.350174	-3.37641	0.000734376	0.0112477
tbc1d8b	43.933	-2.18462	0.369798	-3.20343	0.00135799	0.0186926
fign	105.264	-2.18993	0.417746	-2.84845	0.00439334	0.0486825
mast4	160.955	-2.19225	0.342472	-3.4813	0.00049898	0.00812924
usp28	35.7539	-2.19863	0.407469	-2.94166	0.00326459	0.0382232
LOC107392253	39.0576	-2.20044	0.3247	-3.69708	0.000218095	0.00402936
LOC107381527	90.872	-2.20089	0.359256	-3.34272	0.000829614	0.0124417
LOC107374808	203.784	-2.21614	0.304617	-3.99236	6.542e-05	0.00144236
axin1	153.877	-2.21873	0.348695	-3.49512	0.000473854	0.00780494
LOC107395981	123.285	-2.22133	0.376406	-3.24471	0.0011757	0.0165948
LOC107386796	19.4614	-2.22159	0.404536	-3.01974	0.00252995	0.0312799
LOC107393528	75.5161	-2.23083	0.371092	-3.31679	0.000910569	0.013377
LOC107384867	41.6844	-2.23231	0.364081	-3.38473	0.000712487	0.0109991
ift122	31.8713	-2.23292	0.362594	-3.40028	0.000673174	0.0104922
atp13a3	89.5953	-2.23901	0.260823	-4.7504	2.03015e-06	7.0335e-05
kif7	16.2471	-2.24343	0.397383	-3.12904	0.0017538	0.0231569
LOC107382657	150.944	-2.24547	0.21289	-5.85028	4.90747e-09	2.99002e-07
kiaa0513	92.1601	-2.24776	0.404481	-3.08485	0.00203655	0.0260754
cbln4	39.3453	-2.24876	0.404647	-3.08605	0.00202835	0.0259875
LOC107390411	267.593	-2.25491	0.217716	-5.76396	8.21636e-09	4.79634e-07
necab2	72.6164	-2.25521	0.332046	-3.78023	0.000156685	0.00303622
itfg1	178.111	-2.26037	0.20924	-6.02358	1.706e-09	1.13166e-07
LOC107372407	14.2837	-2.26622	0.4328	-2.92565	0.00343734	0.0396723
LOC107387807	120.118	-2.27662	0.258627	-4.93616	7.96766e-07	3.01283e-05
mcoln1	85.9516	-2.27822	0.427189	-2.99217	0.00277001	0.0337012
LOC107393416	12.5141	-2.28225	0.441638	-2.9034	0.00369139	0.0421539
tmem229b	23.7541	-2.28433	0.411908	-3.11801	0.00182075	0.0237984
LOC107384874	78.9252	-2.28506	0.446011	-2.88124	0.00396115	0.0446054
zdhhc6	83.9322	-2.28628	0.36925	-3.48349	0.00049493	0.00808359
csgr02h2orf42	20.3552	-2.28991	0.453511	-2.84427	0.00445138	0.0491574
LOC107374349	24.1462	-2.29085	0.383302	-3.36771	0.000757946	0.0115269
otud7a	350	-2.29178	0.24376	-5.29938	1.16196e-07	5.26432e-06
LOC107375713	25.9396	-2.29981	0.446904	-2.90847	0.00363197	0.0415975
lhfpl3	71.2528	-2.3015	0.30873	-4.21567	2.49036e-05	0.000628489
efr3a	100.307	-2.30419	0.242743	-5.37272	7.75566e-08	3.64985e-06
elmo2	35.8352	-2.30695	0.322878	-4.04782	5.1697e-05	0.00118349
LOC107376071	18.4206	-2.30906	0.460998	-2.83963	0.00451662	0.0498141
acap1	30.0631	-2.30981	0.374663	-3.49598	0.000472322	0.00779472
LOC107372700	31.8321	-2.31291	0.289378	-4.537	5.70591e-06	0.000176032
LOC107377119	64.0583	-2.32092	0.312134	-4.2319	2.31726e-05	0.000591053
LOC107378393	15.6097	-2.32683	0.449682	-2.95059	0.00317171	0.0373382
phlpp2	71.2562	-2.32758	0.295976	-4.48542	7.27703e-06	0.000215933
dio3	21.8485	-2.33082	0.36176	-3.67873	0.000234395	0.00427364
srp68	82.7274	-2.34511	0.237093	-5.67332	1.40057e-08	7.86751e-07
LOC107373745	129.376	-2.34598	0.268306	-5.01658	5.25994e-07	2.07789e-05
e2f4	26.7191	-2.3465	0.37515	-3.58923	0.00033165	0.00575018
aprt	16.7547	-2.34811	0.471056	-2.86188	0.00421132	0.0469869
adam15	34.0765	-2.36006	0.297767	-4.56755	4.93457e-06	0.000154941
cdh7	23.9591	-2.36338	0.355853	-3.8313	0.000127469	0.00255411
LOC107376541	26.7055	-2.36535	0.463542	-2.94547	0.00322465	0.0378468
LOC107394543	156.701	-2.37036	0.315191	-4.34772	1.37557e-05	0.000368767
tspan7	287.036	-2.37363	0.452093	-3.03838	0.00237852	0.0297101
kctd15	16.4003	-2.37487	0.469628	-2.92758	0.00341613	0.0394981
prrt1	47.417	-2.37825	0.43159	-3.19342	0.00140598	0.01919
ranbp2	307.466	-2.37832	0.155191	-8.88147	6.5985e-19	1.60311e-16
slco5a1	29.8743	-2.38124	0.466648	-2.95991	0.00307724	0.0363704
LOC107375695	129.901	-2.38352	0.362092	-3.82091	0.000132958	0.00265587
plppr4	28.9698	-2.38939	0.255132	-5.44576	5.15855e-08	2.53827e-06
klhdc8b	27.186	-2.39373	0.467969	-2.97825	0.00289901	0.0347653
LOC107375870	14.1051	-2.39838	0.480999	-2.90725	0.00364627	0.0417243
LOC107379621	19.8115	-2.4098	0.409567	-3.44217	0.000577073	0.0091784
LOC107394334	80.4201	-2.41266	0.293729	-4.8094	1.5138e-06	5.39859e-05
wbscr17	89.5027	-2.41774	0.354161	-4.00311	6.25162e-05	0.00138998
LOC107392974	13.674	-2.41883	0.454572	-3.12124	0.00180093	0.0236078
mkl2	29.255	-2.42203	0.383675	-3.70635	0.000210272	0.00389594
LOC107383961	181.731	-2.42288	0.192265	-7.40064	1.35531e-13	1.79196e-11
wdr37	79.9128	-2.42376	0.38421	-3.70568	0.000210821	0.0039024
med10	22.5286	-2.42449	0.45993	-3.09719	0.00195365	0.0252132
ttc37	62.2354	-2.42788	0.294276	-4.8522	1.221e-06	4.44408e-05
nol11	86.5605	-2.43041	0.441855	-3.23728	0.00120676	0.0169837
LOC107392127	21.6137	-2.43129	0.386722	-3.70107	0.000214689	0.00397022
LOC107373627	31.3429	-2.4375	0.413001	-3.48061	0.000500269	0.00813659
tmcc3	34.7665	-2.43986	0.40766	-3.532	0.000412432	0.00695232
LOC107390554	88.6882	-2.4405	0.37717	-3.81922	0.000133872	0.00266865
LOC107396273	83.8554	-2.44054	0.402176	-3.58185	0.000341172	0.00588901
LOC107381118	13.0609	-2.44688	0.488164	-2.96393	0.00303738	0.0360846
mpdu1	36.4971	-2.44767	0.318823	-4.54068	5.60735e-06	0.000173266
mrps9	63.1902	-2.44964	0.444076	-3.26439	0.00109701	0.015666
LOC107380518	72.9985	-2.45173	0.377478	-3.84587	0.000120127	0.00242702
atp6v0a2	40.2434	-2.45458	0.433763	-3.35339	0.000798281	0.0120274
LOC107381041	35.8305	-2.46087	0.455611	-3.2064	0.00134405	0.0185532
ube2s	57.2995	-2.46387	0.370617	-3.94982	7.82101e-05	0.00168899
mef2d	54.3371	-2.46543	0.491364	-2.98236	0.00286031	0.0345084
nup98	51.7112	-2.46785	0.346102	-4.24108	2.22448e-05	0.000571359
bax	32.7641	-2.47662	0.380633	-3.87938	0.000104723	0.00214477
golga7b	18.8127	-2.47729	0.414798	-3.56147	0.000368785	0.00630405
LOC107391876	40.959	-2.47769	0.424495	-3.48105	0.000499446	0.00813
nup93	50.1809	-2.48053	0.479172	-3.08977	0.00200312	0.0257089
nckap5l	53.3868	-2.48227	0.423123	-3.50316	0.000459768	0.00763113
zbtb8os	18.142	-2.4843	0.324771	-4.57031	4.86999e-06	0.000153409
triobp	36.952	-2.4858	0.365616	-4.06382	4.82757e-05	0.00111834
ddost	118.305	-2.48692	0.281075	-5.2901	1.22252e-07	5.52577e-06
LOC107376378	112.988	-2.48765	0.363157	-4.09643	4.19571e-05	0.000989659
LOC107396860	132.897	-2.4934	0.393127	-3.79878	0.000145407	0.00286626
LOC107395666	33.21	-2.49715	0.455208	-3.28894	0.00100565	0.0145218
atp5s	36.9395	-2.50101	0.386063	-3.888	0.000101073	0.00208541
pabpn1	426.63	-2.50278	0.22075	-6.80759	9.92442e-12	9.40932e-10
LOC107389383	22.4607	-2.50289	0.474466	-3.16754	0.00153734	0.020678
arhgef18	67.2982	-2.50373	0.299297	-5.02422	5.05483e-07	2.00911e-05
sycp3	14.8241	-2.50779	0.521774	-2.88975	0.00385549	0.0436178
pole	14.7631	-2.50818	0.35922	-4.19849	2.68698e-05	0.0006704
slc4a1ap	136.922	-2.51272	0.255979	-5.90954	3.43062e-09	2.11675e-07
LOC107383316	25.3786	-2.51492	0.529958	-2.85856	0.00425563	0.0474268
cdk9	70.2555	-2.5155	0.330868	-4.58039	4.64114e-06	0.000146437
LOC107379694	15.4665	-2.52408	0.464818	-3.27888	0.00104218	0.01496
LOC107378524	168.029	-2.52434	0.472324	-3.22732	0.00124957	0.0174474
ap4m1	22.8329	-2.52716	0.511748	-2.98421	0.00284314	0.034408
tbc1d15	79.8642	-2.53903	0.427424	-3.60072	0.000317338	0.00555157
trappc8	40.8084	-2.54039	0.49168	-3.13291	0.00173082	0.0229157
LOC107395585	47.8319	-2.54089	0.351016	-4.38979	1.13458e-05	0.000315475
LOC107384264	96.6966	-2.5416	0.230145	-6.69838	2.10737e-11	1.91396e-09
LOC107376911	20.3725	-2.54271	0.482249	-3.199	0.00137905	0.0188755
LOC107376291	27.2484	-2.5464	0.511642	-3.02243	0.00250751	0.0310816
ap5z1	31.5228	-2.55528	0.538953	-2.88574	0.003905	0.0441009
gan	46.2026	-2.55539	0.343327	-4.53035	5.88866e-06	0.000180239
gpank1	65.2105	-2.55811	0.278718	-5.59028	2.26702e-08	1.21049e-06
LOC107375259	18.1499	-2.55896	0.333683	-4.67198	2.98304e-06	9.86026e-05
LOC107397353	24.7368	-2.56134	0.452032	-3.45405	0.000552233	0.00887041
creb5	11.5697	-2.56637	0.525788	-2.9791	0.00289098	0.0347275
eral1	46.4392	-2.57383	0.487739	-3.22679	0.00125188	0.017467
sema4g	10.6749	-2.57826	0.449893	-3.50806	0.00045138	0.00751759
LOC107376319	23.21	-2.58394	0.382161	-4.1447	3.40265e-05	0.00082052
LOC107372409	94.384	-2.58616	0.366874	-4.32343	1.5362e-05	0.000408238
st8sia2	25.6513	-2.58681	0.401312	-3.95405	7.68386e-05	0.00166122
LOC107376684	47.2263	-2.58767	0.33051	-4.8037	1.55757e-06	5.54448e-05
LOC107388591	23.4136	-2.59023	0.484079	-3.28507	0.00101956	0.0147005
LOC107386982	430.089	-2.59034	0.266436	-5.96892	2.38825e-09	1.51199e-07
agk	15.989	-2.595	0.409819	-3.89197	9.94343e-05	0.00205815
zcchc9	40.0716	-2.59615	0.302293	-5.28015	1.29075e-07	5.8072e-06
chst15	12.8403	-2.59795	0.530718	-3.01092	0.00260459	0.0319165
gpn1	31.2204	-2.59924	0.395858	-4.03994	5.3466e-05	0.00121256
LOC107374174	15.0871	-2.60337	0.522298	-3.06984	0.0021417	0.0271356
LOC107374397	8.4569	-2.60556	0.538135	-2.98356	0.00284913	0.0344377
LOC107381240	17.2939	-2.60593	0.528978	-3.03592	0.00239805	0.0299033
ufc1	48.1933	-2.61383	0.516314	-3.12568	0.00177396	0.0233279
nfatc3	80.2004	-2.6201	0.447381	-3.62129	0.000293139	0.00521745
sgcb	66.5219	-2.62268	0.353739	-4.58722	4.49191e-06	0.000142655
polr3c	37.3111	-2.62378	0.32744	-4.95902	7.08499e-07	2.71071e-05
pde2a	223.117	-2.62435	0.309608	-5.24649	1.55023e-07	6.83226e-06
LOC107395286	21.6764	-2.62523	0.495573	-3.2795	0.0010399	0.0149383
shisa9	257.955	-2.62942	0.262452	-6.20844	5.35124e-10	3.82378e-08
commd9	13.2904	-2.63002	0.565653	-2.88166	0.00395582	0.0445714
LOC107389684	51.4251	-2.63726	0.408496	-4.00801	6.12337e-05	0.00136797
LOC107389970	114.011	-2.63823	0.495271	-3.30775	0.000940503	0.0137338
arl6	28.4926	-2.64086	0.349933	-4.68908	2.74442e-06	9.16504e-05
nop10	40.4454	-2.64518	0.434887	-3.783	0.000154947	0.00300554
psmg3	16.9093	-2.64773	0.557504	-2.95554	0.0031212	0.0367881
lsm6	56.8722	-2.65967	0.436567	-3.80165	0.000143738	0.00283623
LOC107384761	11.6822	-2.66918	0.570637	-2.92511	0.00344337	0.0397183
ints2	17.6045	-2.67455	0.48708	-3.43795	0.000586146	0.00931508
itch	97.303	-2.68137	0.254734	-6.60049	4.0981e-11	3.47819e-09
LOC107380405	108.077	-2.6893	0.259989	-6.49759	8.16147e-11	6.50108e-09
osgin2	17.3303	-2.70369	0.434552	-3.92056	8.83444e-05	0.00187044
zgpat	22.2456	-2.70958	0.574366	-2.97646	0.00291598	0.0348983
LOC107375060	16.0342	-2.7114	0.464333	-3.68572	0.000228057	0.00418162
snip1	44.063	-2.71282	0.244805	-6.99667	2.62117e-12	2.72434e-10
LOC107396881	12.6588	-2.71447	0.460014	-3.72701	0.000193768	0.00364224
zcchc4	17.9114	-2.71618	0.4643	-3.69626	0.000218797	0.00403466
gtpbp6	10.7522	-2.7175	0.561668	-3.05786	0.00222927	0.0280512
zdhhc5	165.122	-2.72471	0.214558	-8.03845	9.09843e-16	1.68416e-13
LOC107385195	16.1867	-2.72554	0.541818	-3.18473	0.0014489	0.0196406
sirt6	102.201	-2.7304	0.231997	-7.4587	8.73782e-14	1.17936e-11
LOC107394894	9.08493	-2.74171	0.52003	-3.34925	0.000810303	0.0121802
LOC107380362	200.464	-2.74629	0.331533	-5.26734	1.38418e-07	6.14221e-06
dysf	58.0786	-2.74911	0.560458	-3.12085	0.00180327	0.0236175
LOC107374426	21.1643	-2.75327	0.460696	-3.80571	0.000141398	0.00279859
LOC107386675	63.1576	-2.75463	0.29751	-5.89771	3.68582e-09	2.26701e-07
ksr2	225.018	-2.75904	0.326736	-5.38367	7.29817e-08	3.47665e-06
agbl5	36.4515	-2.76174	0.507246	-3.47314	0.000514399	0.0083385
LOC107397299	17.2365	-2.76415	0.456232	-3.86679	0.000110279	0.00224909
unc93b1	17.2182	-2.76417	0.545143	-3.23616	0.00121152	0.017026
trim13	80.8046	-2.76749	0.448658	-3.9395	8.16533e-05	0.00175167
clock	49.0536	-2.76948	0.346091	-5.11275	3.175e-07	1.31296e-05
LOC107376350	14.9292	-2.77135	0.612779	-2.89068	0.00384404	0.0435389
cherp	44.8898	-2.77189	0.358535	-4.94204	7.73099e-07	2.93475e-05
papd7	27.4557	-2.77406	0.526185	-3.37155	0.000747472	0.0114034
LOC107380138	50.3715	-2.77616	0.588412	-3.01856	0.00253979	0.0313219
cerkl	28.0202	-2.77904	0.597475	-2.9776	0.00290519	0.0348122
LOC107374211	22.5593	-2.78502	0.577234	-3.09237	0.00198568	0.0255588
acat2	24.774	-2.7909	0.609303	-2.93926	0.00328993	0.0384736
ttll12	15.3698	-2.79502	0.399623	-4.49179	7.06281e-06	0.000211189
emc9	22.2041	-2.79704	0.44633	-4.02626	5.66713e-05	0.00127928
lpgat1	11.692	-2.79798	0.536815	-3.34934	0.000810038	0.0121802
LOC107395098	180.335	-2.807	0.303271	-5.95838	2.54747e-09	1.60756e-07
LOC107396969	46.2159	-2.81343	0.628557	-2.88507	0.00391332	0.0441691
uhrf1bp1	84.4767	-2.81352	0.416521	-4.35398	1.3369e-05	0.000359888
pink1	41.1267	-2.81532	0.353742	-5.13177	2.87029e-07	1.19715e-05
rad51c	9.17911	-2.82905	0.567211	-3.22464	0.00126131	0.017586
LOC107379701	123.229	-2.8319	0.317821	-5.76393	8.21764e-09	4.79634e-07
LOC107375476	55.0484	-2.83476	0.331454	-5.5355	3.10346e-08	1.60423e-06
egr2	13.9514	-2.8353	0.457345	-4.01295	5.99657e-05	0.00134739
LOC107381334	8.25982	-2.83559	0.617363	-2.97327	0.00294645	0.0351936
LOC107395134	130.865	-2.83646	0.398136	-4.61264	3.97578e-06	0.000128361
LOC107393724	26.1699	-2.83729	0.393123	-4.67356	2.9602e-06	9.80144e-05
sun1	157.995	-2.84823	0.294652	-6.2726	3.55059e-10	2.60412e-08
LOC107396610	10.8505	-2.84881	0.633093	-2.92028	0.0034972	0.0401961
LOC107388280	9.0868	-2.85197	0.633236	-2.92462	0.00344879	0.0397572
kcng4	76.6346	-2.85981	0.450295	-4.13021	3.62435e-05	0.000870739
LOC107376498	84.7084	-2.86702	0.413906	-4.51073	6.46036e-06	0.000195136
tmem150a	40.2043	-2.86709	0.515343	-3.62301	0.000291199	0.00518766
LOC107394510	17.4259	-2.86872	0.525936	-3.55313	0.000380677	0.00649021
LOC107393413	16.3837	-2.86946	0.496752	-3.76337	0.000167639	0.00322598
LOC107391584	16.6897	-2.87096	0.439058	-4.2613	2.03245e-05	0.000528818
LOC107374292	18.4051	-2.87805	0.470413	-3.99234	6.54255e-05	0.00144236
pof1b	8.73708	-2.89053	0.587344	-3.21878	0.00128737	0.0178979
srf	8.34074	-2.89132	0.558968	-3.38359	0.00071545	0.0110315
rad54l	11.5784	-2.89389	0.599012	-3.16168	0.00156861	0.0210404
LOC107384370	12.5141	-2.89443	0.634923	-2.98372	0.00284769	0.0344377
elmod3	19.9167	-2.90041	0.615089	-3.08965	0.00200396	0.0257089
mettl16	24.3321	-2.90156	0.548712	-3.4655	0.000529249	0.00854359
wdr55	27.3566	-2.91641	0.41335	-4.6363	3.547e-06	0.000115865
LOC107393335	17.6313	-2.92034	0.516166	-3.7204	0.000198907	0.00371727
LOC107372472	9.45159	-2.92876	0.574446	-3.35759	0.000786253	0.0118646
LOC107384316	68.3086	-2.93413	0.480777	-4.02292	5.74814e-05	0.00129607
LOC107384728	186.377	-2.93589	0.261829	-7.39371	1.42792e-13	1.86262e-11
lamp1	21.3634	-2.9493	0.500722	-3.89299	9.90175e-05	0.00205171
LOC107391928	58.4299	-2.95041	0.291396	-6.69334	2.18134e-11	1.9628e-09
gtf2h4	34.6821	-2.95458	0.579728	-3.37155	0.000747473	0.0114034
LOC107391472	47.2186	-2.97148	0.61235	-3.21953	0.00128401	0.0178641
LOC107385983	80.7218	-2.97179	0.259733	-7.59161	3.15954e-14	4.6172e-12
LOC107391268	24.5449	-2.97287	0.634089	-3.11134	0.00186239	0.0241846
crkl	52.417	-2.98015	0.36818	-5.37822	7.52269e-08	3.54881e-06
LOC107375636	15.5972	-2.98648	0.611867	-3.24659	0.00116797	0.0165122
ptpro	11.4221	-2.98949	0.59611	-3.33746	0.000845483	0.0126406
ntng1	355.235	-2.9912	0.180481	-11.0328	2.65553e-28	1.66493e-25
LOC107390289	36.8429	-2.99813	0.646684	-3.08981	0.00200283	0.0257089
LOC107372857	50.2301	-3.00281	0.528349	-3.79069	0.000150229	0.00294341
LOC107388051	292.909	-3.00499	0.209536	-9.56872	1.08237e-21	3.28701e-19
LOC107385302	13.83	-3.00528	0.628512	-3.19052	0.00142015	0.0193435
LOC107383245	18.0123	-3.00674	0.56792	-3.5335	0.000410103	0.00692508
barhl1	194.647	-3.01065	0.461032	-4.36118	1.2936e-05	0.000350662
tyw5	48.7774	-3.01565	0.641022	-3.14443	0.00166414	0.0221081
LOC107393160	17.9117	-3.02155	0.518556	-3.89842	9.68205e-05	0.00201478
LOC107376797	23.7024	-3.02596	0.453741	-4.46502	8.00603e-06	0.000234699
LOC107377039	78.0093	-3.02732	0.381389	-5.31562	1.06297e-07	4.84976e-06
LOC107376366	13.6032	-3.0319	0.55422	-3.66623	0.000246152	0.00447541
slc1a5	22.0626	-3.03464	0.565113	-3.6004	0.000317726	0.00555335
LOC107387842	26.3176	-3.03783	0.425761	-4.78632	1.69866e-06	6.00275e-05
mtmr7	11.9012	-3.04125	0.614161	-3.32364	0.000888493	0.0131521
gen1	8.63956	-3.04798	0.676826	-3.02586	0.0024793	0.0307516
LOC107374888	13.3969	-3.05286	0.499025	-4.11375	3.89284e-05	0.000927221
specc1l	76.8194	-3.06329	0.610905	-3.37742	0.000731684	0.0112153
LOC107373879	23.9793	-3.0634	0.593596	-3.47609	0.000508773	0.00826108
tapbp	11.5481	-3.06553	0.59224	-3.48765	0.000487286	0.00799231
kcnh8	8.57864	-3.0661	0.559096	-3.69543	0.000219519	0.00404031
spns1	17.768	-3.06824	0.507484	-4.07548	4.59196e-05	0.00106886
LOC107373858	93.74	-3.06902	0.330757	-6.2554	3.96499e-10	2.8755e-08
klc3	22.1112	-3.07197	0.487951	-4.24627	2.17358e-05	0.000561032
atf6b	154.875	-3.08026	0.498245	-4.17519	2.97743e-05	0.000731597
csdc2	21.6365	-3.09773	0.636628	-3.29507	0.000983982	0.0142615
LOC107396858	35.1038	-3.09833	0.66504	-3.1552	0.0016039	0.0214104
arl4c	22.9036	-3.10433	0.441018	-4.77153	1.82833e-06	6.37978e-05
dclre1c	31.4866	-3.10547	0.44637	-4.71687	2.39506e-06	8.06766e-05
ldlrad3	13.8514	-3.10954	0.496208	-4.25132	2.12518e-05	0.000550733
plppr5	23.3566	-3.12439	0.51658	-4.1124	3.91563e-05	0.000931507
LOC107379617	9.75238	-3.12853	0.543183	-3.91862	8.9057e-05	0.00188347
LOC107395215	52.7211	-3.13103	0.496508	-4.29203	1.77044e-05	0.000465633
scarf1	4.1742	-3.13695	0.744771	-2.86927	0.00411415	0.0460349
LOC107390750	34.8022	-3.14119	0.56045	-3.82048	0.000133195	0.00265787
spred1	240.914	-3.14141	0.42534	-5.03457	4.78918e-07	1.91528e-05
LOC107396544	8.1853	-3.14615	0.705802	-3.04072	0.00236013	0.0294993
sik3	33.106	-3.14637	0.339393	-6.32414	2.5465e-10	1.93335e-08
rap1gds1	64.4269	-3.14762	0.401064	-5.3548	8.56528e-08	3.9922e-06
LOC107374737	10.2707	-3.1551	0.671057	-3.2115	0.00132044	0.0182662
fam46d	88.2163	-3.15646	0.413204	-5.21887	1.80022e-07	7.81004e-06
smpdl3a	16.229	-3.15936	0.611462	-3.53147	0.000413261	0.00695695
LOC107377447	156.496	-3.15982	0.41253	-5.23555	1.64493e-07	7.18446e-06
men1	47.1121	-3.16717	0.32666	-6.63431	3.26022e-11	2.84151e-09
tmtc2	17.494	-3.1716	0.627265	-3.46201	0.00053616	0.00863365
LOC107376451	25.0791	-3.17165	0.379298	-5.72545	1.03158e-08	5.91437e-07
dtx1	87.8287	-3.17794	0.416862	-5.2246	1.74536e-07	7.589e-06
LOC107392585	36.7837	-3.17897	0.482372	-4.5172	6.26618e-06	0.000190296
LOC107396741	21.6976	-3.18048	0.617344	-3.53203	0.000412379	0.00695232
ttll11	100.149	-3.18144	0.316612	-6.88994	5.58158e-12	5.53488e-10
LOC107376306	8.98022	-3.18441	0.591067	-3.69572	0.000219269	0.00403953
rfk	79.4638	-3.19239	0.419512	-5.22606	1.73157e-07	7.54591e-06
LOC107394401	607.376	-3.19363	0.199744	-10.9822	4.65368e-28	2.82653e-25
LOC107385036	19.645	-3.20674	0.594722	-3.71053	0.000206823	0.00383571
LOC107389097	8.38301	-3.21101	0.689722	-3.20566	0.00134755	0.0185883
LOC107395265	32.0798	-3.21422	0.436219	-5.07595	3.85562e-07	1.57432e-05
LOC107382742	33.7965	-3.23258	0.689871	-3.23623	0.00121122	0.017026
pogz	60.2942	-3.23935	0.460873	-4.85894	1.18017e-06	4.30354e-05
LOC107383151	10.3963	-3.24586	0.624548	-3.59598	0.000323175	0.00562833
LOC107372769	15.8028	-3.25181	0.537719	-4.18771	2.81783e-05	0.000698563
LOC107382171	52.6686	-3.25672	0.399844	-5.644	1.66149e-08	9.17405e-07
galnt10	13.1686	-3.25751	0.645797	-3.49569	0.000472833	0.00779472
tpmt	37.9567	-3.26243	0.609635	-3.71112	0.000206345	0.00383049
LOC107376133	10.5546	-3.2763	0.656455	-3.46756	0.000525204	0.00849241
tmem72	4.56495	-3.2788	0.754588	-3.01992	0.00252838	0.0312799
LOC107373378	43.599	-3.28351	0.589639	-3.87273	0.000107625	0.00219727
tmem55a	30.2106	-3.28814	0.710607	-3.21999	0.00128197	0.0178483
pea15	28.5492	-3.29639	0.495882	-4.63091	3.64058e-06	0.000118722
LOC107380427	12.4888	-3.3002	0.507164	-4.53543	5.74868e-06	0.00017679
LOC107396948	15.592	-3.30671	0.797063	-2.89401	0.00380356	0.0432063
hibch	31.2523	-3.30728	0.47004	-4.90869	9.16858e-07	3.40289e-05
smpd3	220.065	-3.31733	0.409221	-5.66279	1.48927e-08	8.31768e-07
sgce	129.107	-3.31903	0.331024	-7.00563	2.45878e-12	2.59722e-10
LOC107395637	47.7383	-3.31965	0.382238	-6.06861	1.29026e-09	8.67732e-08
LOC107388007	78.9436	-3.32793	0.404893	-5.74949	8.95123e-09	5.1625e-07
LOC107384016	9.29188	-3.32972	0.817817	-2.8487	0.00438983	0.0486713
foxred1	6.49921	-3.33148	0.787035	-2.96236	0.00305292	0.036225
LOC107395139	34.6757	-3.33325	0.633812	-3.6813	0.000232049	0.00423882
LOC107385251	53.8224	-3.33928	0.285258	-8.20059	2.39208e-16	4.89395e-14
dbndd1	66.7491	-3.34756	0.36964	-6.35092	2.14026e-10	1.64419e-08
LOC107373589	10.9968	-3.35046	0.586046	-4.01071	6.05364e-05	0.00135692
LOC107381403	43.5873	-3.35339	0.523271	-4.49745	6.87738e-06	0.000206598
LOC107375705	36.384	-3.35378	0.423825	-5.55366	2.79745e-08	1.45571e-06
LOC107382375	83.0012	-3.35567	0.406804	-5.79069	7.00982e-09	4.17923e-07
LOC107394428	26.0667	-3.3566	0.593012	-3.97396	7.06888e-05	0.00154198
sel1l	61.6186	-3.3592	0.367801	-6.41434	1.41432e-10	1.1129e-08
LOC107375220	20.4703	-3.36006	0.673987	-3.50164	0.000462402	0.00764871
ube4a	25.0577	-3.36107	0.646863	-3.65003	0.000262212	0.0047408
n6amt1	9.80551	-3.38357	0.754534	-3.15899	0.00158317	0.0211918
LOC107388119	11.8368	-3.38867	0.742919	-3.21525	0.00130331	0.0180807
pop4	19.9169	-3.39429	0.66601	-3.59498	0.000324411	0.00563975
LOC107378628	6.23154	-3.39723	0.719928	-3.32982	0.000869012	0.0129031
LOC107374039	81.5088	-3.40765	0.615301	-3.91296	9.11713e-05	0.00192192
LOC107385569	97.3391	-3.41978	0.420774	-5.75078	8.88302e-09	5.1384e-07
LOC107387907	33.9418	-3.42053	0.71212	-3.39905	0.000676198	0.0105225
shq1	38.0042	-3.42583	0.507521	-4.77976	1.75505e-06	6.1474e-05
dpf2	68.2439	-3.43052	0.217888	-11.1549	6.77734e-29	4.43987e-26
LOC107382653	21.7731	-3.43367	0.456573	-5.33031	9.80473e-08	4.50508e-06
LOC107388167	25.5385	-3.43503	0.667664	-3.64709	0.000265226	0.00478194
LOC107395297	50.072	-3.43933	0.469668	-5.19373	2.0612e-07	8.84357e-06
LOC107384409	41.2584	-3.44419	0.536587	-4.55506	5.23701e-06	0.000162598
LOC107373260	35.4207	-3.44571	0.803771	-3.0428	0.00234391	0.0293721
vat1l	26.2989	-3.45211	0.475108	-5.16116	2.45428e-07	1.03027e-05
LOC107376843	11.3206	-3.45738	0.693835	-3.54173	0.000397513	0.00674177
ankmy2	26.4286	-3.45784	0.39374	-6.24229	4.31201e-10	3.11555e-08
LOC107391158	9.06694	-3.46208	0.835133	-2.94812	0.00319708	0.0375801
sub1	173.413	-3.46755	0.45687	-5.40098	6.62767e-08	3.18063e-06
LOC107395940	13.0248	-3.47507	0.71307	-3.47101	0.000518498	0.00839793
LOC107373814	11.3618	-3.47969	0.736223	-3.36813	0.000756811	0.0115187
LOC107373600	30.698	-3.48778	0.555428	-4.47903	7.49818e-06	0.000221481
LOC107395841	9.03887	-3.48909	0.621792	-4.00309	6.25193e-05	0.00138998
abhd2	18.8875	-3.49031	0.465033	-5.35512	8.54994e-08	3.9922e-06
eif2ak3	55.3778	-3.49208	0.391463	-6.36608	1.93917e-10	1.50158e-08
tmem132e	71.6198	-3.49998	0.253638	-9.85652	6.42397e-23	2.40108e-20
slc35a4	8.04892	-3.51424	0.710759	-3.5374	0.00040409	0.00684378
LOC107378804	109.952	-3.51658	0.439635	-5.72424	1.03896e-08	5.93921e-07
LOC107397131	19.885	-3.51821	0.604184	-4.16796	3.07341e-05	0.000751381
LOC107397194	29.7247	-3.52773	0.598524	-4.22327	2.40781e-05	0.000610943
myo5b	6.68462	-3.52965	0.80912	-3.12642	0.00176949	0.0233007
LOC107373155	51.5276	-3.53461	0.372787	-6.79909	1.05285e-11	9.88562e-10
scarb2	41.318	-3.54059	0.542502	-4.6831	2.82567e-06	9.40405e-05
LOC107395064	29.0576	-3.54369	0.558261	-4.55645	5.2026e-06	0.000161788
plcd4	22.2232	-3.5453	0.527089	-4.82897	1.37241e-06	4.91238e-05
LOC107378077	12.2851	-3.56148	0.808002	-3.17014	0.00152367	0.0205368
LOC107375145	6.60199	-3.56279	0.768687	-3.33398	0.000856118	0.0127604
oplah	33.048	-3.57712	0.460784	-5.59291	2.233e-08	1.19561e-06
vash2	55.2442	-3.58526	0.409193	-6.31795	2.65059e-10	1.99678e-08
LOC107374340	58.566	-3.60137	0.52287	-4.97518	6.5186e-07	2.5138e-05
LOC107392292	10.2884	-3.60453	0.83263	-3.12807	0.00175956	0.0232013
LOC107377950	25.4805	-3.61776	0.879252	-2.97726	0.00290842	0.0348293
slc38a2	29.3044	-3.61936	0.441337	-5.93506	2.93737e-09	1.83571e-07
LOC107382503	3.29212	-3.6236	0.905784	-2.89649	0.0037736	0.0429161
tbc1d7	6.37227	-3.62437	0.795565	-3.29875	0.000971159	0.0141283
LOC107396700	11.5456	-3.62597	0.764623	-3.43433	0.000594022	0.00941714
b3gat3	20.9983	-3.62733	0.482053	-5.45028	5.02894e-08	2.49343e-06
LOC107383170	5.80274	-3.62861	0.920584	-2.85537	0.00429866	0.0478241
LOC107391985	6.84715	-3.62898	0.813464	-3.23184	0.00122998	0.0172176
alpk2	13.9574	-3.64584	0.83756	-3.15899	0.00158317	0.0211918
nisch	96.6489	-3.64695	0.303341	-8.72599	2.63857e-18	6.1787e-16
LOC107395241	10.8943	-3.68213	0.922826	-2.90643	0.00365578	0.0417963
agbl4	4.48889	-3.68608	0.786029	-3.41728	0.000632497	0.00994606
LOC107388307	17.5033	-3.69587	0.697471	-3.8652	0.000110996	0.00225898
itgb1bp1	8.62096	-3.70124	0.813724	-3.31961	0.000901446	0.0132731
LOC107373241	7.13818	-3.70789	0.657211	-4.12027	3.78426e-05	0.000904685
c1d	25.0683	-3.7097	0.447852	-6.05042	1.44465e-09	9.68213e-08
LOC107391799	29.0514	-3.7105	0.514259	-5.2707	1.35904e-07	6.07226e-06
LOC107376993	15.6645	-3.71772	0.917981	-2.96054	0.00307102	0.036351
LOC107391152	9.23729	-3.72545	0.870878	-3.12955	0.00175077	0.0231474
htr5a	7.38167	-3.72657	0.827713	-3.29411	0.00098735	0.0142997
abhd5	23.6393	-3.73124	0.626783	-4.35756	1.31522e-05	0.000356025
LOC107379228	12.6855	-3.74191	0.605547	-4.52798	5.95503e-06	0.000181984
LOC107377166	6.22516	-3.75151	0.940176	-2.92659	0.00342701	0.0395765
LOC107385213	11.9227	-3.76335	0.783165	-3.52844	0.000418019	0.00702822
mrps12	57.804	-3.77906	0.463188	-5.99986	1.9749e-09	1.27947e-07
LOC107390844	5.2869	-3.77984	0.85362	-3.25654	0.0011278	0.0160234
dusp7	35.3593	-3.78598	0.823856	-3.38163	0.000720573	0.0110887
LOC107396386	7.42026	-3.78877	0.640499	-4.35406	1.33642e-05	0.000359888
LOC107382674	5.49289	-3.79067	0.981591	-2.84301	0.00446895	0.0493233
mpv17l2	4.43779	-3.79102	0.963937	-2.89544	0.00378625	0.0430348
LOC107380777	16.3713	-3.79563	0.711062	-3.93163	8.43731e-05	0.00180008
LOC107373115	11.4413	-3.79787	0.823074	-3.39929	0.000675599	0.0105216
st3gal5	8.02245	-3.80199	0.930624	-3.01088	0.00260496	0.0319165
pstpip2	13.6284	-3.80912	0.683828	-4.10793	3.99214e-05	0.000946234
LOC107382602	51.0512	-3.81239	0.485398	-5.79398	6.87378e-09	4.11073e-07
cep120	20.453	-3.81952	0.531568	-5.30415	1.13196e-07	5.14037e-06
LOC107396870	25.4226	-3.82139	0.622728	-4.5307	5.87877e-06	0.000180239
mrpl49	44.0055	-3.82387	0.873608	-3.23243	0.00122744	0.0172001
mrps18a	31.2667	-3.82768	0.710557	-3.97952	6.90539e-05	0.00151311
anapc5	25.7529	-3.83658	0.651794	-4.35195	1.34931e-05	0.000362728
LOC107374535	15.6198	-3.83809	0.652487	-4.34965	1.36355e-05	0.000366048
kctd7	20.3388	-3.85157	0.577846	-4.93482	8.02229e-07	3.0276e-05
LOC107373287	32.3177	-3.85319	0.462966	-6.16284	7.14498e-10	5.06616e-08
chek2	15.4977	-3.87471	0.525068	-5.47494	4.37657e-08	2.19801e-06
ypel1	66.1693	-3.90304	0.748041	-3.88085	0.00010409	0.00213633
LOC107397302	19.0237	-3.90486	0.750018	-3.87306	0.000107479	0.0021966
kcns3	6.10556	-3.90839	0.894455	-3.25158	0.00114767	0.01627
cdhr2	7.83246	-3.91472	0.738905	-3.94465	7.99169e-05	0.00171821
LOC107378120	91.4942	-3.92605	0.444042	-6.58958	4.41084e-11	3.72736e-09
LOC107383333	16.2753	-3.93203	0.607081	-4.82972	1.36725e-06	4.90293e-05
traip	14.0877	-3.94124	0.718733	-4.09226	4.2719e-05	0.00100397
sat2	21.6838	-3.94186	1.01382	-2.90175	0.00371083	0.0423261
LOC107377595	6.06029	-3.94432	0.842883	-3.49315	0.000477357	0.00784933
LOC107381584	2.60697	-3.95355	0.960953	-3.07357	0.00211516	0.0268344
LOC107388076	6.91983	-3.95659	0.821609	-3.59853	0.000320015	0.00557831
LOC107372533	24.3236	-3.96129	0.649451	-4.55968	5.12313e-06	0.000159829
msh3	26.5896	-3.97381	0.49399	-6.01999	1.74432e-09	1.15166e-07
pcsk9	6.15078	-3.97965	0.869363	-3.4274	0.000609395	0.00965109
LOC107394959	8.71046	-3.98298	0.759937	-3.92529	8.66236e-05	0.001836
pla1a	49.843	-3.99008	0.990425	-3.01898	0.00253627	0.0312983
LOC107372771	20.8015	-3.99315	0.536354	-5.58054	2.39773e-08	1.26637e-06
LOC107392649	4.31552	-3.99336	0.922857	-3.24358	0.0011804	0.0166489
LOC107374024	22.3832	-3.99339	0.910107	-3.28906	0.00100524	0.0145218
dnajc24	3.58388	-4.00087	1.00186	-2.99532	0.00274159	0.0334288
LOC107397295	8.38063	-4.00475	0.77116	-3.89641	9.76301e-05	0.00202728
LOC107374075	5.55262	-4.00895	0.880835	-3.41601	0.000635448	0.00996817
LOC107389081	3.64364	-4.01448	0.973513	-3.0965	0.00195822	0.0252554
LOC107392512	69.616	-4.02285	0.879357	-3.43757	0.000586953	0.00932028
LOC107374468	24.0396	-4.04573	0.524066	-5.81172	6.18343e-09	3.72078e-07
rnf180	31.8081	-4.05076	0.523462	-5.82805	5.60803e-09	3.39557e-07
tmem136	65.9376	-4.06114	0.641377	-4.77276	1.8172e-06	6.35235e-05
LOC107379771	8.72891	-4.06554	0.921967	-3.325	0.000884191	0.0130984
LOC107374021	43.6033	-4.07663	0.532918	-5.77317	7.77918e-09	4.56786e-07
LOC107374238	9.60813	-4.09543	0.695962	-4.4477	8.67966e-06	0.000251881
zfand3	7.70605	-4.09967	0.882663	-3.51172	0.000445216	0.00742766
LOC107374997	6.00385	-4.10724	1.04528	-2.97265	0.00295237	0.0352254
march5	81.2323	-4.1098	0.390456	-7.96452	1.65863e-15	2.93065e-13
tbkbp1	183.161	-4.1163	0.51335	-6.07051	1.27505e-09	8.60479e-08
olfm3	26.8736	-4.11733	0.772531	-4.03522	5.45517e-05	0.00123287
kcng1	5.78382	-4.11901	0.956524	-3.26078	0.00111107	0.0158319
slc33a1	5.56423	-4.11965	0.945034	-3.3011	0.000963055	0.0140314
LOC107396215	5.49161	-4.12807	0.967222	-3.23408	0.00122036	0.0171255
LOC107396648	12.8513	-4.13587	0.775864	-4.04177	5.30485e-05	0.00120873
bcl2l12	3.04215	-4.1457	0.95645	-3.28893	0.00100568	0.0145218
LOC107384021	1.55998	-4.14771	1.04365	-3.01605	0.00256093	0.0315027
LOC107386731	126.358	-4.16784	0.494829	-6.40189	1.53465e-10	1.19789e-08
LOC107373103	6.67164	-4.1984	0.857537	-3.72975	0.000191671	0.00360631
LOC107394179	8.95635	-4.19863	0.964673	-3.31576	0.000913943	0.0133962
ncoa1	312.981	-4.19902	0.393769	-8.1241	4.50689e-16	8.84808e-14
LOC107392518	1.80607	-4.20213	1.08187	-2.95981	0.00307828	0.0363704
LOC107373744	278.647	-4.20305	0.482238	-6.64205	3.09356e-11	2.70839e-09
tmem187	4.42551	-4.21048	0.90423	-3.55051	0.000384479	0.00654355
iah1	4.2918	-4.21469	1.04476	-3.07697	0.0020912	0.0266521
frmd7	6.4461	-4.21876	1.06539	-3.02121	0.0025177	0.031188
bivm	12.5338	-4.21904	0.805606	-3.9958	6.44762e-05	0.00142566
LOC107391762	67.0099	-4.21972	0.760993	-4.23095	2.32706e-05	0.000592775
LOC107395878	4.48418	-4.223	1.02227	-3.15278	0.00161723	0.0215734
LOC107396890	57.482	-4.23192	0.734203	-4.40194	1.07287e-05	0.000300034
fdxr	4.52003	-4.23392	1.02665	-3.14998	0.00163282	0.0217515
LOC107383011	4.60863	-4.23696	1.01895	-3.17677	0.00148923	0.0201565
LOC107395694	6.29236	-4.24556	0.961385	-3.37592	0.000735692	0.011259
LOC107383634	11.1206	-4.27395	0.875261	-3.74054	0.000183622	0.00347167
nudt19	6.45598	-4.28209	0.883208	-3.7161	0.000202318	0.00377014
LOC107383114	23.0109	-4.28891	0.916128	-3.59001	0.000330663	0.0057393
LOC107373299	16.712	-4.30277	0.656882	-5.02795	4.95745e-07	1.97445e-05
LOC107389483	2.46101	-4.30854	0.989933	-3.34218	0.000831225	0.0124466
fkbp14	3.28642	-4.31125	1.0775	-3.07307	0.00211868	0.0268615
adora2a	2.15051	-4.31194	1.11825	-2.96171	0.00305939	0.0362575
slc10a2	2.43139	-4.31538	1.14369	-2.89886	0.00374523	0.0426433
LOC107384048	20.5694	-4.32716	0.902054	-3.68842	0.00022565	0.00414138
LOC107389836	10.0339	-4.33319	0.746725	-4.46374	8.05412e-06	0.000235753
dnph1	11.1749	-4.33961	0.844104	-3.95639	7.60903e-05	0.00164687
LOC107387381	1.77788	-4.33964	1.15063	-2.90245	0.00370254	0.0422563
LOC107387294	2.28964	-4.34358	1.12519	-2.97156	0.00296289	0.0353293
LOC107385011	67.7063	-4.34893	0.594403	-5.6341	1.75973e-08	9.68896e-07
sirt3	3.62526	-4.36609	1.13651	-2.96177	0.00305878	0.0362575
LOC107391256	12.0101	-4.36868	1.00312	-3.35819	0.000784553	0.0118482
LOC107381541	12.4232	-4.36914	0.763161	-4.41472	1.01141e-05	0.00028531
LOC107378133	23.1481	-4.3721	0.654713	-5.15051	2.59784e-07	1.08818e-05
LOC107390474	21.8273	-4.3738	0.987309	-3.41716	0.000632774	0.00994606
LOC107374153	25.0351	-4.38517	0.834021	-4.05885	4.93153e-05	0.00113565
LOC107395900	5.20802	-4.39864	1.11115	-3.05866	0.0022233	0.0280234
LOC107395759	12.0707	-4.39864	0.741201	-4.58531	4.53304e-06	0.000143492
LOC107376059	3.90401	-4.39889	1.05087	-3.23434	0.00121924	0.0171222
fgf10	7.31607	-4.40247	0.902945	-3.76819	0.000164434	0.00317372
crybb1	5.36529	-4.4115	0.907408	-3.75961	0.000170178	0.00325606
LOC107395007	20.1483	-4.4166	0.744791	-4.58733	4.48954e-06	0.000142655
tmem159	10.523	-4.42026	0.68509	-4.99242	5.96259e-07	2.33647e-05
LOC107373016	3.18796	-4.4445	1.03323	-3.33371	0.000856974	0.0127633
LOC107392622	12.0213	-4.44693	0.921723	-3.73965	0.000184273	0.0034806
LOC107397343	70.3633	-4.45522	0.790295	-4.37207	1.23076e-05	0.000337391
LOC107375644	2.77057	-4.46795	1.0558	-3.28466	0.00102106	0.0147112
LOC107380243	2.58641	-4.46905	1.14966	-3.01746	0.00254904	0.0313763
LOC107394657	6.64534	-4.47623	1.00823	-3.44787	0.000565035	0.00902384
LOC107389140	6.21287	-4.48137	0.753182	-4.62221	3.79672e-06	0.000123194
LOC107372381	5.5684	-4.48348	1.0089	-3.45276	0.000554888	0.00889836
gas2l1	126.672	-4.4879	0.412186	-8.46197	2.629e-17	5.94153e-15
LOC107373265	26.9637	-4.49276	0.502364	-6.95265	3.58478e-12	3.66704e-10
acp2	10.4034	-4.49817	1.0882	-3.21464	0.00130607	0.0181061
LOC107386162	6.73793	-4.505	1.10023	-3.1857	0.00144406	0.0195997
LOC107384574	3.79749	-4.50726	1.03285	-3.39572	0.000684482	0.0106344
tmem98	19.2174	-4.51114	0.740912	-4.73894	2.14839e-06	7.37741e-05
LOC107394507	15.8881	-4.51165	0.794879	-4.41784	9.96901e-06	0.000282034
LOC107380877	5.33011	-4.53001	1.09337	-3.22857	0.00124411	0.0173835
tmem65	35.5313	-4.53114	0.579851	-6.08975	1.13088e-09	7.79422e-08
LOC107379739	39.6262	-4.53256	0.973091	-3.63025	0.00028315	0.00505554
LOC107376777	36.5764	-4.53802	0.369581	-9.57306	1.03786e-21	3.20188e-19
gyg2	2.1309	-4.53964	1.17204	-3.02006	0.00252723	0.0312799
nudcd1	28.4506	-4.54926	0.676821	-5.24402	1.57117e-07	6.90889e-06
LOC107390419	1.35524	-4.55792	1.12468	-3.16351	0.0015588	0.0209522
LOC107372850	4.05726	-4.55891	1.10718	-3.21439	0.00130724	0.0181094
LOC107386709	159.762	-4.57745	0.692002	-5.16971	2.34454e-07	9.94945e-06
LOC107376767	1.82777	-4.58019	1.02219	-3.50248	0.000460948	0.00763766
lmln	2.84646	-4.59791	1.23096	-2.92286	0.00346836	0.0399591
tirap	7.76198	-4.60115	1.15667	-3.11339	0.00184953	0.0240774
LOC107380239	2.85723	-4.60494	1.02218	-3.5267	0.000420769	0.00706223
LOC107381015	6.59208	-4.60886	0.972377	-3.71137	0.000206138	0.0038303
LOC107395758	53.7305	-4.6503	0.49733	-7.33981	2.13903e-13	2.69962e-11
LOC107379919	1.81074	-4.65671	1.22621	-2.98213	0.00286255	0.0345139
LOC107376543	2.52903	-4.66427	1.24702	-2.93841	0.00329897	0.0385329
LOC107381863	3.19605	-4.68161	1.22279	-3.01082	0.00260539	0.0319165
xylb	9.43179	-4.68199	1.20025	-3.0677	0.00215713	0.0273133
ndfip2	45.5412	-4.68856	0.647865	-5.69341	1.24524e-08	7.05613e-07
LOC107385620	3.8125	-4.70176	1.10603	-3.34689	0.000817249	0.0122694
LOC107394992	17.7667	-4.71459	1.20811	-3.07471	0.00210705	0.026784
LOC107376377	33.3448	-4.71964	0.53467	-6.95689	3.47872e-12	3.57737e-10
LOC107383042	5.15908	-4.72218	1.07522	-3.46177	0.000536641	0.00863424
LOC107392453	1.60935	-4.72407	1.1184	-3.32983	0.000868987	0.0129031
LOC107389156	2.64636	-4.73464	1.21844	-3.06511	0.00217593	0.0274977
LOC107392123	2.31274	-4.74679	1.15729	-3.23756	0.00120556	0.0169792
gpc2	172.363	-4.75082	0.299054	-12.5423	4.38258e-36	6.55229e-33
LOC107382400	32.7985	-4.75189	0.733677	-5.11382	3.15716e-07	1.30837e-05
LOC107390174	3.21611	-4.76859	1.12872	-3.33883	0.000841327	0.0125882
LOC107395947	40.2159	-4.77813	0.865353	-4.366	1.26543e-05	0.000344467
LOC107372458	2.71861	-4.79496	1.26986	-2.9885	0.00280353	0.0339922
LOC107373618	135.533	-4.79588	1.01769	-3.72992	0.000191542	0.00360631
LOC107374530	5.83502	-4.80252	1.2986	-2.92816	0.00340969	0.0394769
LOC107395061	13.9415	-4.81217	0.864128	-4.41158	1.02621e-05	0.000289064
LOC107374104	16.2278	-4.81934	0.73631	-5.18714	2.13551e-07	9.10216e-06
LOC107385394	10.8442	-4.83013	1.276	-3.00166	0.00268514	0.0328228
LOC107383127	1.698	-4.83493	1.30583	-2.93678	0.00331641	0.0386669
LOC107372345	2.134	-4.85166	1.28978	-2.98628	0.00282391	0.0341966
LOC107397027	3.20958	-4.8554	1.15349	-3.34239	0.0008306	0.0124466
trdn	5.46056	-4.86299	1.04946	-3.68093	0.000232387	0.00424101
LOC107373710	5.11635	-4.86583	0.963936	-4.01046	6.05994e-05	0.00135692
LOC107385533	2.43644	-4.86712	1.2	-3.22259	0.00127037	0.0176996
plekhh2	3.26938	-4.87017	1.20951	-3.19979	0.00137526	0.0188368
glra3	1.99026	-4.89797	1.16	-3.36032	0.000778534	0.011777
LOC107395359	15.3388	-4.89977	0.656028	-5.94452	2.77276e-09	1.74406e-07
LOC107377464	2.1387	-4.91289	1.28332	-3.04904	0.00229572	0.0288054
LOC107376673	6.88477	-4.92305	1.16048	-3.38054	0.000723429	0.0111239
tmem230	5.54511	-4.928	1.04493	-3.75911	0.000170516	0.00325876
dhrs12	17.3199	-4.94413	1.182	-3.33682	0.000847426	0.0126599
fkbp2	99.0797	-4.94635	0.382001	-10.3307	5.1168e-25	2.61711e-22
LOC107395707	1.83689	-4.95981	1.19192	-3.32222	0.000893051	0.0131818
pdk4	63.6638	-4.96542	0.394912	-10.0413	1.00383e-23	4.33565e-21
thbs1	2.64846	-4.9804	1.19962	-3.31804	0.000906521	0.0133276
LOC107383034	3.95892	-4.98303	1.29275	-3.08104	0.00206276	0.0263935
LOC107376910	3.16631	-4.99442	1.25272	-3.18859	0.00142967	0.0194451
LOC107383143	3.44134	-4.99822	1.10855	-3.60672	0.000310088	0.00544433
tpst1	26.8617	-5.01037	0.804707	-4.98364	6.23991e-07	2.4267e-05
LOC107375443	2.71879	-5.03069	1.32905	-3.03276	0.00242325	0.0301718
LOC107379531	639.627	-5.03327	0.915144	-4.40725	1.04692e-05	0.000293621
kcnk3	4.3679	-5.03825	0.998973	-4.04241	5.29056e-05	0.00120689
LOC107375811	58.8825	-5.03963	0.767496	-5.26338	1.41427e-07	6.26147e-06
klhl15	3.31623	-5.04235	1.32057	-3.06107	0.00220549	0.027835
znf385b	57.5033	-5.05064	0.589915	-6.86648	6.58071e-12	6.39513e-10
ctu2	42.2338	-5.05182	0.719944	-5.62797	1.82346e-08	9.98329e-07
LOC107392767	490.811	-5.05953	0.497823	-8.15457	3.50418e-16	7.0945e-14
LOC107397090	12.8392	-5.06886	0.772329	-5.2683	1.37696e-07	6.12416e-06
h6pd	6.28375	-5.08488	1.38056	-2.95886	0.00308777	0.0364383
LOC107379067	2.49995	-5.0873	1.1454	-3.56845	0.000359094	0.00616551
LOC107376611	7.79662	-5.08755	1.00061	-4.08507	4.40635e-05	0.00103307
otof	5.52134	-5.08882	1.27654	-3.20304	0.00135986	0.018705
aes	134.441	-5.11912	0.58971	-6.98499	2.84869e-12	2.94506e-10
wdr45	2.67814	-5.12651	1.16434	-3.54407	0.000393999	0.00669385
LOC107392793	5.8188	-5.16667	1.0262	-4.06028	4.90131e-05	0.00113003
LOC107387829	9.21574	-5.17123	0.907631	-4.59574	4.31226e-06	0.00013785
atoh8	50.2214	-5.22248	1.09896	-3.84225	0.000121912	0.00245543
LOC107393272	14.3104	-5.23875	0.928787	-4.56375	5.02484e-06	0.000157521
blcap	83.5353	-5.26764	0.514662	-8.29212	1.11247e-16	2.4247e-14
LOC107374509	3.64534	-5.31413	1.07281	-4.02132	5.78739e-05	0.00130189
LOC107388402	16.5699	-5.31776	0.6816	-6.33474	2.37737e-10	1.81916e-08
ambra1	9.47587	-5.32556	1.09976	-3.9332	8.38223e-05	0.00179227
LOC107392138	7.80843	-5.34185	0.977457	-4.44199	8.91304e-06	0.000257405
LOC107377165	2.44022	-5.34995	1.4779	-2.94333	0.003247	0.0380631
eci1	34.0088	-5.36096	0.791692	-5.5084	3.62109e-08	1.84723e-06
adat1	6.06287	-5.36259	0.992077	-4.39743	1.09542e-05	0.00030546
LOC107381486	2.66508	-5.37622	1.20575	-3.62944	0.000284035	0.00506468
LOC107394957	2.57059	-5.39087	1.20956	-3.63014	0.000283262	0.00505554
LOC107374441	9.10937	-5.39489	0.961699	-4.56993	4.87897e-06	0.000153443
fads6	9.17101	-5.44163	1.05092	-4.22643	2.37433e-05	0.000604025
LOC107382212	23.4998	-5.46167	1.00323	-4.44729	8.69596e-06	0.000251885
LOC107396271	5.46869	-5.47502	1.12289	-3.98526	6.74069e-05	0.00147869
LOC107373818	42.2729	-5.47789	0.580265	-7.71698	1.19115e-14	1.8822e-12
LOC107373233	11.1782	-5.48106	0.92097	-4.86559	1.14118e-06	4.16916e-05
LOC107376850	14.735	-5.49497	0.817337	-5.49953	3.80809e-08	1.93754e-06
srd5a2	3.10703	-5.49816	1.15133	-3.90693	9.34754e-05	0.00195775
LOC107395267	2.92334	-5.54297	1.07657	-4.21984	2.44477e-05	0.000619511
LOC107372338	6.29721	-5.5433	1.29906	-3.49737	0.000469865	0.00776556
LOC107373835	7.39913	-5.55972	1.12858	-4.04022	5.34008e-05	0.0012125
ace2	4.05701	-5.58359	1.02546	-4.4698	7.82919e-06	0.000230209
tspan12	5.84871	-5.58781	1.25158	-3.66562	0.000246737	0.00448185
abhd3	7.21029	-5.6269	1.051	-4.40239	1.07066e-05	0.000299847
LOC107396851	7.67408	-5.67315	0.956782	-4.88424	1.0383e-06	3.80045e-05
csgr01h11orf31	12.6365	-5.67554	0.912244	-5.12531	2.97044e-07	1.23626e-05
LOC107396148	3.12594	-5.70505	1.04865	-4.48677	7.23101e-06	0.000214957
LOC107383301	4.40464	-5.72779	1.25549	-3.76569	0.000166091	0.00320252
LOC107373063	59.0952	-5.73978	0.593983	-7.97965	1.46745e-15	2.61663e-13
LOC107384301	17.9786	-5.79271	0.936273	-5.11892	3.07289e-07	1.27617e-05
LOC107373123	28.3464	-5.80344	1.53467	-3.12995	0.00174838	0.0231325
LOC107394452	5.97083	-5.87085	1.03991	-4.68391	2.81447e-06	9.38285e-05
rab37	4.08137	-5.87654	1.29567	-3.76372	0.000167403	0.00322463
arl16	210.069	-5.91666	1.10546	-4.44762	8.68288e-06	0.000251881
barx1	7.00825	-5.92043	1.04004	-4.73098	2.23438e-06	7.63223e-05
LOC107372803	5.27452	-5.97972	1.10016	-4.52635	6.00102e-06	0.000183102
LOC107372611	5.6657	-5.98336	0.980987	-5.07995	3.77543e-07	1.54666e-05
LOC107377354	9.19611	-6.00317	1.17312	-4.26485	2.00032e-05	0.000521156
LOC107381939	4.97324	-6.00639	1.17743	-4.25197	2.11895e-05	0.000549852
LOC107391385	5.61323	-6.01909	1.12686	-4.45403	8.42722e-06	0.000245197
LOC107397036	5.55527	-6.03924	1.26753	-3.97564	7.01905e-05	0.00153283
LOC107390124	19.1621	-6.08573	1.47726	-3.44267	0.000576005	0.0091689
LOC107372470	20.7706	-6.13628	0.965481	-5.31992	1.03814e-07	4.7476e-06
mpv17l	8.6106	-6.14508	0.982243	-5.2381	1.62241e-07	7.10205e-06
LOC107382813	18.8407	-6.16984	0.846776	-6.10532	1.02597e-09	7.09638e-08
LOC107381053	17.7701	-6.22071	0.874094	-5.97271	2.33341e-09	1.48209e-07
adgra1	6.06948	-6.38205	1.42255	-3.78338	0.000154714	0.00300401
LOC107389155	6.38829	-6.42706	1.17321	-4.62583	3.73099e-06	0.000121263
LOC107382238	5.2387	-6.43421	1.15866	-4.69006	2.73126e-06	9.13681e-05
LOC107384742	29.3836	-6.52323	0.838962	-6.5834	4.59796e-11	3.85198e-09
LOC107390547	7.79823	-6.52556	1.10876	-4.98355	6.24279e-07	2.4267e-05
LOC107377164	7.83047	-6.53274	1.3098	-4.2241	2.39901e-05	0.000609505
matn4	9.23775	-6.56661	1.06906	-5.20702	1.91893e-07	8.28808e-06
LOC107380801	23.0498	-6.58103	0.853548	-6.53863	6.20867e-11	5.04902e-09
LOC107394827	6.03602	-6.65056	1.90018	-2.9737	0.00294235	0.0351707
LOC107382452	13.001	-6.83754	1.29982	-4.49102	7.08817e-06	0.000211621
LOC107374176	9.65584	-6.90016	0.970329	-6.08057	1.19753e-09	8.13815e-08
LOC107373799	8.23192	-7.04393	1.19122	-5.07375	3.90058e-07	1.58934e-05
LOC107393497	74.8942	-7.07555	1.5178	-4.00288	6.25763e-05	0.00138998
LOC107378216	12.7147	-7.24548	2.00836	-3.10974	0.0018725	0.024295
LOC107393687	18.5769	-7.28487	1.5076	-4.1688	3.0621e-05	0.00074956
LOC107394650	28.6946	-7.42444	0.981627	-6.54469	5.96186e-11	4.88923e-09
LOC107384587	148.186	-7.65541	0.645586	-10.3091	6.40968e-25	3.19432e-22
LOC107373625	12.2183	-7.67708	1.15545	-5.77876	7.52529e-09	4.4592e-07
LOC107387910	20609	-12.3189	1.19308	-9.48714	2.3747e-21	6.99313e-19

## Sheet: Supp. Table 4
Unique upregulated genes in fundulopanchax gardneri vs Aphyosemion spp.
unique upregulated genes in fundulopanchax gardneri	unique downregulated genes in fundulopanchax gardneri
LOC107375252	LOC107392701
LOC107396862	LOC107391113
lrrc3b	LOC107384988
LOC107393778	LOC107386938
LOC107373872	kifap3
LOC107396575	LOC107392107
LOC107386568	ralgps2
LOC107384984	tjp1
LOC107376316	lhx1
umad1	ptpn4
LOC107397148	jmjd1c
LOC107373358	LOC107376991
chst11	atrnl1
polr2g	ica1l
LOC107394551	ndel1
LOC107382585	tox2
LOC107396221	ralgapa1
LOC107387559	csgr19h6orf62
LOC107384909	wapl
LOC107392624	ccser1
tmem88b	LOC107391959
itga8	LOC107394660
LOC107372320	LOC107396428
LOC107382878	LOC107381262
LOC107391365	celf5
LOC107384483	LOC107387992
LOC107382071	LOC107384559
LOC107384845	LOC107392115
hnf1a	rab6b
LOC107387921	zmiz2
gabrg1	cdh4
LOC107375861	st6galnac5
LOC107384474	nsmf
LOC107374348	axin2
LOC107384589	LOC107385061
LOC107378601	LOC107383699
LOC107372903	LOC107382950
LOC107386822	LOC107383188
LOC107372912	snw1
wls	gng3
LOC107378226	LOC107374381
LOC107396761	zfand2a
LOC107374006	LOC107388065
atp8b2	phactr1
clrn1	LOC107388375
LOC107396762	LOC107394367
LOC107395161	LOC107376649
LOC107391201	LOC107391362
LOC107389195	LOC107386614
LOC107382866	phtf1
LOC107386986	snapc4
LOC107390441	mboat2
LOC107374669	csgr02h10orf76
LOC107390297	LOC107376475
LOC107372445	gatad1
LOC107394158	LOC107384095
LOC107392305	frmd3
LOC107394898	LOC107376802
LOC107372693	LOC107385622
LOC107382761	znf276
LOC107394824	LOC107390457
LOC107379566	LOC107391624
LOC107376833	LOC107389413
LOC107382359	LOC107390789
LOC107382097	LOC107377276
LOC107388208	LOC107394420
LOC107382580	LOC107383345
lin52	LOC107374823
LOC107378859	add3
LOC107389677	LOC107377718
LOC107374001	tbrg1
LOC107390203	tnk2
LOC107395048	nelfa
LOC107384422	LOC107397252
LOC107390048	dnajc25
LOC107374290	xrn1
LOC107391265	LOC107379286
LOC107392799	LOC107382684
LOC107396510	radil
xkr9	ireb2
LOC107384955	snrnp48
LOC107392436	LOC107396293
LOC107373945	rnps1
LOC107375239	LOC107397249
LOC107395563	LOC107389972
LOC107396867	kpna6
alkbh6	macrod2
LOC107376755	LOC107396310
cenpl	ptpn9
cd200	LOC107373691
plpp5	lhx5
LOC107391353	cacng2
acot13	LOC107374827
e2f8	LOC107393810
LOC107393688	LOC107396995
LOC107375910	ap2a1
LOC107379849	LOC107374808
LOC107395875	cgn
LOC107394977	LOC107384285
LOC107379641	rims1
LOC107381274	mesdc1
smug1	LOC107388822
LOC107373142	LOC107391444
slc25a53	dennd6b
LOC107391696	LOC107379506
atg10	LOC107373685
LOC107389279	LOC107373399
myadml2	LOC107377018
LOC107395967	acap1
svbp	LOC107382334
LOC107394857	LOC107375402
pqlc3	actr2
LOC107386344	LOC107388589
gsg2	LOC107382998
rwdd2b	LOC107373124
ramp2	cetn3
LOC107386022	sort1
LOC107373619	LOC107390411
LOC107373300	adcy7
LOC107373829	pdlim2
LOC107395284	LOC107394631
hspb7	dhx8
LOC107375272	LOC107389664
atp6ap1	chst8
LOC107379780	usp38
mettl24	LOC107395586
LOC107382815	ccp110
LOC107377344	sp3
LOC107396373	gle1
LOC107390903	nr5a2
LOC107391821	nfrkb
LOC107392984	pigk
LOC107396846	gbas
pde6h	depdc5
LOC107389157	slc45a1
LOC107397060	tcf4
LOC107379233	LOC107380332
LOC107375927	cnnm1
LOC107387930	grap
pxylp1	LOC107392744
LOC107385872	LOC107386900
cthrc1	srsf7
hfm1	chordc1
LOC107379877	egr3
LOC107372535	phlpp2
dhx33	abcb1
klhl21	LOC107389684
LOC107380700	e2f4
LOC107385218	LOC107386982
LOC107379530	LOC107376976
LOC107396068	fam43b
ogfrl1	csgr13h12orf29
LOC107373783	cachd1
LOC107380946	amph
sfrp2	LOC107381488
LOC107391819	cabp7
plxdc2	adprhl2
LOC107388265	ccnk
LOC107382255	ddx51
LOC107396183	LOC107388972
LOC107390366	LOC107390499
pkia	LOC107376384
LOC107397214	tmem9b
LOC107376795	LOC107384867
LOC107395766	reln
crygn	LOC107372409
LOC107385662	zfyve28
neurl1b	LOC107385527
gch1	ksr2
LOC107387658	LOC107384613
LOC107378203	dock7
LOC107376143	LOC107382355
LOC107373915	LOC107383534
LOC107396691	dio3
LOC107388218	pin4
cdk1	ranbp2
isl2	LOC107394221
LOC107395765	LOC107394502
cped1	nop16
LOC107372934	ajap1
LOC107373283	LOC107385145
LOC107391017	aff2
LOC107372846	LOC107386375
LOC107376775	LOC107385801
gdf5	adnp2
smpx	stk32c
LOC107376838	LOC107376846
pigh	stam2
tal1	LOC107384586
LOC107380973	uncx
wee2	ankrd44
LOC107373279	otud7a
mamdc2	LOC107391156
LOC107390070	atad1
LOC107394544	znf326
LOC107383813	abcd2
hsd11b2	LOC107395779
LOC107377420	LOC107393580
LOC107396913	LOC107382657
ufsp1	rybp
LOC107379712	LOC107397076
LOC107373935	tbc1d8b
LOC107372785	LOC107387289
LOC107372648	LOC107393528
sypl1	LOC107393416
LOC107391347	nipal3
LOC107375932	LOC107387807
LOC107378213	ntn4
ildr2	ankrd13d
LOC107382835	chuk
LOC107373310	dnajc21
LOC107373896	LOC107374349
LOC107373454	LOC107382059
katnb1	atp13a3
iqcb1	golga7b
LOC107396447	bfar
LOC107373366	LOC107381177
LOC107395232	rai2
LOC107377313	LOC107377902
LOC107375779	csgr02h2orf42
LOC107384523	mpdu1
LOC107380863	LOC107392974
LOC107382263	cops6
grem1	mcf2l
vps25	fam72a
LOC107392090	LOC107378393
LOC107385942	rad17
LOC107392454	zmat4
LOC107375438	tmem70
traf6	slc17a5
LOC107391471	LOC107395064
gtpbp3	LOC107386796
maneal	LOC107377419
wdr77	tcf12
LOC107394527	LOC107376820
ak8	mrps9
mad2l1	nup93
LOC107385758	lrfn2
LOC107380310	LOC107374254
LOC107384069	sun1
LOC107389966	gpn1
LOC107376452	LOC107380443
slc35b4	LOC107377039
LOC107385168	atp6ap2
LOC107396201	LOC107389238
mad2l2	LOC107376817
musk	usp28
LOC107394962	efr3a
LOC107395400	agk
kif23	cbln4
LOC107378257	LOC107376354
slc13a4	tmem229b
LOC107377543	LOC107376071
LOC107393766	LOC107397194
emc6	LOC107380362
LOC107383764	LOC107383961
LOC107393894	mkl2
slc7a3	LOC107375512
LOC107373868	adam15
slc46a3	shq1
LOC107385053	jam3
LOC107379295	LOC107394328
LOC107384633	tpbg
LOC107386721	leprotl1
prx	foxo3
syt5	cdh7
LOC107390417	tesk1
hdhd3	kif7
LOC107372765	LOC107393110
LOC107390478	ap4m1
LOC107394899	fign
st6galnac6	LOC107375870
med23	stambpl1
ppih	pign
LOC107372937	LOC107394543
LOC107380219	LOC107395981
LOC107385101	LOC107376378
LOC107393209	zdhhc6
LOC107376130	elmo2
LOC107384657	zbtb8os
aifm3	necab2
LOC107381444	crcp
LOC107383700	LOC107372407
LOC107373944	plppr4
cnn3	lhfpl3
olfml2a	fam46d
LOC107393847	dtx1
LOC107393393	postn
gcat	LOC107393765
LOC107386121	LOC107383267
LOC107395712	LOC107372883
slc16a7	slc4a1ap
ankrd49	LOC107379701
slc25a32	cherp
LOC107390222	tbkbp1
LOC107391886	aprt
LOC107373042	setd7
LOC107385062	LOC107375259
LOC107373105	LOC107397131
ptar1	snip1
LOC107389312	pole
pln	smpd3
LOC107377012	mcoln1
styx	LOC107391239
rps29	LOC107392127
LOC107386896	LOC107372945
LOC107379230	LOC107387233
prune	caap1
csgr17h1orf112	LOC107379621
LOC107381127	LOC107376319
scap	med10
sult6b1	LOC107374397
LOC107397368	chst15
tbx15	nup98
LOC107387198	LOC107381544
LOC107390790	LOC107396860
raver2	LOC107376291
LOC107372319	LOC107381118
LOC107376026	LOC107375060
lbh	gan
zcchc24	prrt1
LOC107387242	LOC107384303
nudt18	LOC107373634
LOC107372676	csgr06h19orf54
LOC107378789	cdk9
hpse	wbscr17
dnajc4	ddost
LOC107390332	tspan7
nit1	LOC107381041
LOC107382362	pink1
atp6v0b	LOC107395666
kcnj13	hibch
LOC107372985	smpdl3a
LOC107384155	sgcb
LOC107383703	sycp3
mapre1	LOC107373627
cfap70	LOC107395186
LOC107391814	LOC107382171
LOC107379305	LOC107396881
LOC107376989	shisa9
abcb9	bax
LOC107390293	LOC107395286
LOC107391675	wdr37
ism1	nol11
LOC107373876	xkr7
mrpl18	LOC107383151
LOC107386181	med11
LOC107397366	atp5s
mcm8	LOC107379694
LOC107375626	LOC107380405
rho	osgin2
LOC107391870	LOC107372472
mdm1	arl6
LOC107379225	LOC107374174
ddias	LOC107396560
LOC107373992	LOC107395585
LOC107385100	trappc8
atp5j2	st8sia2
LOC107373781	slc25a15
prmt6	LOC107374039
LOC107384122	LOC107376911
LOC107388259	LOC107376684
LOC107395558	tbc1d15
LOC107392791	polr3c
LOC107390991	psmg3
eno1	lpgat1
apof	LOC107394894
mzt1	agbl5
mgmt	mettl16
fstl3	dbndd1
LOC107391084	LOC107388874
LOC107395911	ntng1
zc2hc1a	pde2a
micu2	LOC107388591
LOC107376467	eral1
LOC107386137	bivm
bloc1s1	LOC107381240
tpd52	LOC107386675
ndufa12	egr2
mettl3	LOC107376797
cutc	papd7
LOC107384763	LOC107385195
LOC107372330	acat2
csgr10h12orf10	LOC107373858
ribc1	itch
LOC107381038	LOC107374426
LOC107379394	uhrf1bp1
LOC107393730	LOC107391596
LOC107383352	rad51c
tango2	LOC107394077
cfap100	LOC107389325
has3	nop10
asphd1	LOC107397299
LOC107378058	LOC107384761
prss23	olig1
pop7	b3gat3
LOC107385723	rad54l
dcdc2	pdgfrl
LOC107383781	dclre1c
esd	zcchc4
asf1b	tmem101
tmem138	ttll12
LOC107373693	LOC107391268
LOC107381233	prelid3a
LOC107384765	mtmr7
LOC107382807	LOC107396741
LOC107373027	LOC107388051
LOC107379227	b3glct
LOC107396901	pea15
acadl	emc9
pomt1	kcnh8
LOC107377242	srf
LOC107376853	sik3
gtdc1	tapbp
rp1l1	LOC107390289
sri	LOC107385983
LOC107373597	LOC107374642
LOC107379994	LOC107374888
ndufs5	LOC107375145
LOC107395559	LOC107395098
otub2	barhl1
dtwd2	LOC107379617
slc35f4	wdr55
dctn5	trim13
stip1	LOC107373860
LOC107394123	LOC107393335
mlana	LOC107393413
LOC107372568	LOC107384316
LOC107389514	LOC107378628
LOC107395380	pof1b
arhgef25	LOC107396610
LOC107383461	LOC107376366
csgr01h12orf66	fancf
slc38a5	kcng4
LOC107381463	LOC107395061
LOC107396791	LOC107374292
rab5c	LOC107376498
LOC107395683	ptpro
LOC107386363	LOC107376782
LOC107391350	LOC107372771
sh3bgr	pih1d1
fanci	klc3
ca4	gen1
LOC107392522	LOC107393160
hadh	scarf1
LOC107377342	LOC107391985
slain1	specc1l
LOC107387265	plppr5
fam188a	ldlrad3
LOC107384001	LOC107372857
LOC107375930	LOC107376451
LOC107386999	csdc2
mif	rap1gds1
comt	LOC107388002
LOC107389198	LOC107376306
LOC107396763	LOC107394401
LOC107391328	LOC107388119
LOC107378787	LOC107395139
LOC107383419	zfand3
wdr41	foxred1
LOC107392840	ttll11
LOC107382304	LOC107378077
cfap97	LOC107395265
rfwd3	LOC107372959
LOC107378875	LOC107395215
LOC107383830	LOC107395841
serpine2	tmem132e
lsm4	LOC107382375
vrk1	LOC107386492
lamb1	LOC107390750
LOC107375593	LOC107377447
tpgs2	LOC107385036
LOC107388796	LOC107373589
LOC107383981	grem2
LOC107380011	myo5b
LOC107377007	tmem72
LOC107384413	LOC107374235
LOC107373116	LOC107380427
myeov2	LOC107372769
LOC107373731	LOC107391152
LOC107374250	LOC107382742
LOC107384499	tpmt
kcnj11	LOC107392292
klhl18	LOC107376133
LOC107393108	LOC107396948
LOC107378633	sgce
LOC107390468	n6amt1
ube2a	tmem55a
mtfmt	LOC107375220
LOC107382290	LOC107388007
LOC107387912	htr5a
LOC107395703	LOC107384016
LOC107386886	LOC107391158
med30	LOC107383170
cbr4	ncoa1
LOC107392595	LOC107381403
plekha3	LOC107384409
ccdc167	LOC107387907
LOC107387645	LOC107385213
snrpd1	LOC107377950
LOC107380298	plcd4
LOC107390365	vat1l
tmem204	LOC107388167
sox10	LOC107373299
rpl30	LOC107373600
col8a2	LOC107373155
dnajc15	pcsk9
LOC107380339	LOC107383154
pde12	LOC107376843
nudt7	abhd2
kmt5a	LOC107380777
atp1b3	LOC107395297
LOC107392981	LOC107373260
pag1	LOC107395940
myl6	LOC107373003
taf12	LOC107378804
ndufs2	itgb1bp1
LOC107389114	agbl4
ankrd10	tbc1d7
LOC107380767	LOC107395241
tmem218	LOC107373241
mlc1	vash2
borcs6	alpk2
gng5	LOC107388307
fkbp8	LOC107373287
gja5	LOC107392982
mfsd12	LOC107384335
hyls1	LOC107382503
LOC107389522	LOC107396700
LOC107386491	LOC107382674
LOC107395846	clic3
rpa1	LOC107396386
dtnbp1	LOC107376993
syde1	st3gal5
zmpste24	LOC107377354
LOC107380786	gas2l1
recql4	LOC107379228
LOC107385840	xk
gsn	olfm3
rhbdd3	LOC107374075
LOC107390917	LOC107388100
LOC107380920	abhd5
tbc1d16	LOC107383143
LOC107378143	LOC107382602
sltm	LOC107377595
LOC107373609	LOC107383011
snx8	lyrm1
LOC107377246	LOC107381584
coq9	LOC107390844
LOC107377722	cep120
polr3b	LOC107389081
LOC107390187	LOC107377166
LOC107373192	mpv17l2
LOC107373763	cdhr2
tpcn1	pstpip2
e2f3	dnajc24
tpgs1	LOC107374535
dnajb11	chek2
LOC107382645	fkbp14
plpp2	LOC107396934
c1qbp	LOC107396870
LOC107375383	LOC107388076
map2k1	anapc5
inpp4a	LOC107373134
appbp2	kctd7
insig2	iah1
LOC107376497	kcns3
fa2h	LOC107374024
mtx2	kcng1
csgr04h11orf68	LOC107389483
LOC107377865	LOC107374238
LOC107382174	LOC107384021
LOC107396558	LOC107379771
nek8	LOC107397295
prr13	tmem136
wwox	traip
snapin	LOC107381015
aga	LOC107397302
fasn	LOC107391762
LOC107393754	LOC107383333
LOC107379353	LOC107392649
ubl5	LOC107374468
cntn1	ccnf
csgr18h5orf51	LOC107372533
bend7	LOC107394959
nat9	msh3
LOC107385556	rnf180
vma21	LOC107396215
mis18bp1	LOC107396648
LOC107378062	LOC107387294
LOC107383347	csgr12h1orf146
LOC107391091	LOC107373744
LOC107385057	LOC107391256
LOC107391094	LOC107394657
LOC107386888	ndfip2
LOC107390290	LOC107374997
LOC107373005	LOC107388366
eif5a	nudt19
LOC107386535	LOC107373103
LOC107392162	LOC107372381
LOC107395561	LOC107389140
rps10	slc10a2
LOC107379492	tmem187
LOC107396387	LOC107395694
fam131c	fdxr
echs1	LOC107391497
LOC107389374	LOC107389156
coq7	LOC107374153
LOC107376414	LOC107376059
LOC107378343	LOC107380877
trmt112	wdr45
LOC107383723	LOC107372338
LOC107381770	LOC107395878
LOC107393198	LOC107386162
eif3m	LOC107389836
LOC107396040	LOC107394507
LOC107382043	dnph1
LOC107382845	LOC107383114
csgr04h20orf27	adora2a
LOC107394623	LOC107383634
exosc7	abhd3
LOC107391260	LOC107387381
LOC107383826	LOC107395759
LOC107394844	crybb1
LOC107393578	LOC107385011
LOC107383970	LOC107395411
LOC107393170	LOC107374509
ift140	LOC107395758
sdccag8	LOC107391213
LOC107381178	sirt3
ndufa9	fgf10
sccpdh	LOC107395900
klhl17	LOC107381541
atp5j	LOC107383042
msl1	LOC107372810
glt1d1	LOC107373016
LOC107378590	LOC107386709
LOC107375515	LOC107375644
LOC107377839	gyg2
mdm4	LOC107395007
cnst	LOC107392622
mphosph6	LOC107384574
slitrk6	cep44
hs3st1	LOC107373710
LOC107397115	tmem98
LOC107375950	kcnk3
prdx5	LOC107376767
atox1	LOC107390419
actr10	LOC107385620
ndufa8	LOC107390174
lsm3	LOC107372850
elmod1	LOC107376377
chpt1	LOC107376543
ap5m1	LOC107380239
eif3l	glra3
LOC107374660	LOC107383034
plekhg7	LOC107373835
fam214a	LOC107392793
ttf1	gpc2
slc11a2	LOC107376611
LOC107389856	LOC107393272
rpl9	LOC107381863
pdk1	LOC107392453
vamp3	LOC107392123
LOC107374116	LOC107382400
2025-03-01	LOC107374104
cldn19	LOC107397027
ndufs6	LOC107372345
nxph2	trdn
LOC107384166	LOC107377464
LOC107385650	LOC107395359
LOC107388775	LOC107383127
LOC107374592	LOC107385533
kiaa1143	LOC107385394
LOC107388757	LOC107376910
ptgr2	LOC107395707
LOC107384082	znf385b
pkn2	otof
reck	LOC107387829
LOC107375023	LOC107375443
LOC107386421	tpst1
fut9	ctu2
LOC107386157	LOC107375811
gem	LOC107397090
nif3l1	LOC107396271
LOC107376333	LOC107395267
mrpl39	LOC107388402
mpp1	LOC107382813
kctd1	ambra1
csgr10h3orf18	adat1
LOC107386587	LOC107374441
fbxl3	LOC107381486
LOC107383831	LOC107384187
tmem164	LOC107394957
LOC107392463	LOC107377165
slc18a2	fads6
chtop	LOC107373233
prkcz	LOC107382212
LOC107375346	LOC107373818
pbxip1	LOC107376850
pebp1	srd5a2
LOC107386737	ace2
LOC107380793	LOC107384301
LOC107374205	csgr01h11orf31
LOC107378288	LOC107372611
anapc11	LOC107396148
LOC107386688	LOC107383301
zc2hc1c	LOC107373123
mrpl44	LOC107394452
LOC107388308	LOC107391385
rhot1	barx1
LOC107388258	LOC107372803
ctsc	arl16
LOC107375944	LOC107381939
chmp1b	LOC107397036
LOC107376645	LOC107390124
hat1	LOC107372470
pcyt1a	mpv17l
tcirg1	LOC107382452
tecpr1	p2rx3
cct7	LOC107381053
LOC107387385	LOC107389155
LOC107384973	LOC107382238
dab2	LOC107384742
ip6k2	LOC107374176
acadsb	LOC107380801
LOC107391881	LOC107377164
psmd6	matn4
rab8b	LOC107388554
LOC107396917	LOC107393497
LOC107386726	LOC107373799
stxbp6	LOC107378216
mcts1	LOC107393687
mllt11	LOC107384587
rnf113a	LOC107373625
LOC107374976
mks1
LOC107385029
gtf2a2
LOC107392108
psmd9
LOC107373305
irf9
LOC107385012
mrps33
LOC107392494
psap
LOC107385757
dcaf11
LOC107383610
LOC107374227
LOC107378535
lgi3
gdap1
rps13
sfrp5
ndufb4
faim
cops5
LOC107386530
stac
rbm47
kcnab1
LOC107379637
phgdh
tex264
LOC107384729
LOC107388473
klhl24
LOC107387293
ppib
tbc1d4
arl4d
LOC107380345
snrpd3
ift88
dlg1
nsun5
LOC107383560
slc7a5
pqbp1
znhit3
LOC107385638
kiz
LOC107395709
secisbp2l
LOC107385572
mfsd2a
usp36
LOC107383937
eif4a3
fgd4
atpif1
LOC107376658
reep1
ccni
LOC107386682
wasf3
LOC107394598
LOC107375602
auh
pacsin2
cfap36
LOC107374803
LOC107379061
pik3c3
mterf4
LOC107373648
LOC107376462
LOC107395067
trappc4
usp40
LOC107391896
LOC107384328
dirc2
LOC107394211
pcnp
wdtc1
edf1
LOC107395254
nucb2
ppp2r5a
csgr17h1orf52
LOC107383951
LOC107391292
dcbld2
sssca1
slc6a9
ak5
bin3
usp14
grip2
ptges3
sec31b
LOC107391105
ap2s1
sema6a
LOC107383999
rnf122
tmem167a
syde2
LOC107376056
ski
csgr18h12orf43
cs
znf106
ap1m1

## Sheet: Supp. Table 5
GO term and KEGG pathway analyses on upregulated genes in F. gardneri brain
Upregulated gene list from supp table 4 was uploaded to DAVID Bioinformatics webserver, 847 total unique User IDs, 528 IDs converted to gene symbol, 319 IDs not found in the database
Classification Stringency: High
Summary
Annotation Cluster 1	Enrichment Score: 1.00
Category	Term
UP_KW_BIOLOGICAL_PROCESS	KW-0498~Mitosis
UP_KW_BIOLOGICAL_PROCESS	KW-0132~Cell division
GOTERM_BP_DIRECT	GO:0051301~cell division
UP_KW_BIOLOGICAL_PROCESS	KW-0131~Cell cycle
Annotation Cluster 2	Enrichment Score: 0.76
Category	Term
UP_KW_CELLULAR_COMPONENT	KW-0282~Flagellum
UP_KW_CELLULAR_COMPONENT	KW-0969~Cilium
GOTERM_CC_DIRECT	GO:0031514~motile cilium
Annotation Cluster 3	Enrichment Score: 0.72
Category	Term
GOTERM_MF_DIRECT	GO:0003755~peptidyl-prolyl cis-trans isomerase activity
UP_KW_MOLECULAR_FUNCTION	KW-0697~Rotamase
UP_KW_MOLECULAR_FUNCTION	KW-0413~Isomerase
Annotation Cluster 4	Enrichment Score: 0.53
Category	Term
[truncated: 25 more rows]

## Sheet: Supp. Table 6
GO term and KEGG pathway analyses on downregulated genes in F. gardneri brain
[truncated: 64 more rows]

[truncated: 1 more sheets: Supp. Table 7]
